# Supplementary material for: Factors Associated with Delayed Diagnosis among Patients with COVID-19 in Okinawa, Japan
Source: Int J Environ Res Public Health. 2022 Jul 15;19(14):8634. doi: 10.3390/ijerph19148634 (PMC9319958; doi:10.3390/ijerph19148634)
Supplement: Supplementary file 1 [file ijerph-19-08634-s001.zip]

Archive with 1 entries (1 files):
- ijerph-1793071-supplementary.csv
