# Supplementary material for: Factors Associated with Delayed Diagnosis among Patients with COVID-19 in Okinawa, Japan
Source: Int J Environ Res Public Health. 2022 Jul 15;19(14):8634. doi: 10.3390/ijerph19148634 (PMC9319958; doi:10.3390/ijerph19148634)
Supplement: Supplementary file 1 [file ijerph-19-08634-s001.zip › ijerph-1793071-supplementary.csv]

Number	Sex	Age	Onset date	Diagnosis date	Address	Occupation	Presumed infection route	the number of days from symptom onset to diagnosis
2164	Male	70's	2020/9/1	2020/9/2	Uruma City	under investigation	contact with confirmed case (inside)	1
2165	Male	60's	2020/9/1	2020/9/2	Naha City	service worker	contact with confirmed case	1
2173	Female	50's	2020/9/1	2020/9/3	Tomigusuku City	hospitality industry	contact with confirmed case (inside)	2
2183	Male	70's	2020/9/2	2020/9/3	Uruma City	under investigation	contact with confirmed case	1
2187	Male	60's	2020/9/2	2020/9/3	Urasoe City	office worker	unknown	1
2200	Male	20's	2020/9/2	2020/9/3	Ishigaki City	service worker	contact with confirmed case (inside)	1
2202	Female	Over 90	2020/9/2	2020/9/4	Naha City	unemployed	contact with confirmed case	2
2203	Male	20's	2020/9/2	2020/9/4	Naha City	office worker	contact with confirmed case (inside)	2
2205	Male	60's	2020/9/2	2020/9/4	Itoman City	civil engineering worker	contact with confirmed case (inside)	2
2213	Female	60's	2020/9/2	2020/9/4	Naha City	unemployed	contact with confirmed case (inside)	2
2220	Male	80's	2020/9/1	2020/9/5	Uruma City	unemployed	contact with confirmed case (inside)	4
2221	Male	40's	2020/9/2	2020/9/5	Okinawa City	under investigation	contact with confirmed case (inside)	3
2224	Female	50's	2020/9/3	2020/9/5	Naha City	office worker	contact with confirmed case (inside)	2
2225	Male	50's	2020/9/1	2020/9/5	Naha City	office worker	unknown	4
2226	Male	50's	2020/9/3	2020/9/5	Naha City	medical professional	contact with confirmed case (inside)	2
2227	Male	60's	2020/9/3	2020/9/5	Naha City	medical professional	contact with confirmed case (inside)	2
2233	Female	30's	2020/9/1	2020/9/5	Okinawa City	restaurant worker	contact with confirmed case (inside)	4
2234	Female	70's	2020/9/4	2020/9/5	Okinawa City	hospitality industry	contact with confirmed case (inside)	1
2236	Male	70's	2020/9/2	2020/9/6	Naha City	under investigation	contact with confirmed case	4
2237	Male	20's	2020/9/4	2020/9/6	Naha City	office worker	contact with confirmed case (inside)	2
2238	Female	30's	2020/9/5	2020/9/6	Naha City	unemployed	unknown	1
2239	Male	10's	2020/9/1	2020/9/6	Central	under investigation	unknown	5
2241	Female	60's	2020/9/4	2020/9/7	Urasoe City	under investigation	contact with confirmed case (inside)	3
2247	Female	40's	2020/9/4	2020/9/7	Central	care worker	contact with confirmed case (inside)	3
2248	Female	60's	2020/9/2	2020/9/7	Tomigusuku City	medical professional	contact with confirmed case (inside)	5
2249	Male	Less than 10	2020/9/3	2020/9/7	Okinawa City	under investigation	contact with confirmed case (inside)	4
2251	Male	20's	2020/9/7	2020/9/7	Naha City	under investigation	unknown	0
2252	Male	60's	2020/9/5	2020/9/7	Okinawa City	unemployed	contact with confirmed case (inside)	2
2254	Male	40's	2020/9/3	2020/9/7	Tomigusuku City	office worker	contact with confirmed case (inside)	4
2255	Male	50's	2020/9/7	2020/9/8	Naha City	unemployed	contact with confirmed case (inside)	1
2256	Male	70's	2020/9/7	2020/9/8	Naha City	unemployed	contact with confirmed case (inside)	1
2257	Male	70's	2020/9/5	2020/9/8	Nago City	self-employed person	unknown	3
2258	Male	10's	2020/9/5	2020/9/8	Okinawa City	under investigation	contact with confirmed case	3
2259	Female	60's	2020/9/4	2020/9/8	Naha City	office worker	contact with confirmed case (inside)	4
2260	Female	70's	2020/9/1	2020/9/8	Urasoe City	restaurant worker	contact with confirmed case	7
2261	Male	20's	2020/9/2	2020/9/8	Ishigaki City	service worker	unknown	6
2262	Male	30's	2020/9/7	2020/9/9	Southern	construction worker	contact with confirmed case (inside)	2
2263	Male	80's	2020/9/7	2020/9/9	Tomigusuku City	unemployed	contact with confirmed case (inside)	2
2264	Female	70's	2020/9/7	2020/9/9	Itoman City	under investigation	contact with confirmed case (inside)	2
2265	Female	20's	2020/9/7	2020/9/9	Tomigusuku City	medical professional	contact with confirmed case (inside)	2
2266	Female	60's	2020/9/8	2020/9/9	Naha City	medical professional	contact with confirmed case (inside)	1
2267	Female	50's	2020/9/7	2020/9/9	Naha City	medical professional	contact with confirmed case (inside)	2
2268	Female	40's	2020/9/7	2020/9/9	Naha City	medical professional	contact with confirmed case (inside)	2
2269	Female	20's	2020/9/4	2020/9/9	Urasoe City	under investigation	unknown	5
2271	Female	40's	2020/9/5	2020/9/9	Naha City	under investigation	contact with confirmed case	4
2272	Female	Less than 10	2020/9/5	2020/9/9	Okinawa City	under investigation	contact with confirmed case (inside)	4
2274	Male	40's	2020/9/8	2020/9/10	Tomigusuku City	office worker	contact with confirmed case (inside)	2
2275	Female	60's	2020/9/8	2020/9/10	Naha City	unemployed	contact with confirmed case (inside)	2
2276	Female	70's	2020/9/8	2020/9/10	Naha City	unemployed	contact with confirmed case	2
2279	Male	40's	2020/9/7	2020/9/10	Central	transport worker	contact with confirmed case (inside)	3
2280	Male	60's	2020/9/8	2020/9/10	Northern	unemployed	contact with confirmed case (inside)	2
2281	Male	20's	2020/9/5	2020/9/10	Naha City	under investigation	contact with confirmed case (outside)	5
2282	Male	30's	2020/9/8	2020/9/10	Okinawa City	office worker	contact with confirmed case	2
2283	Female	60's	2020/9/6	2020/9/10	Naha City	care worker	contact with confirmed case	4
2284	Male	60's	2020/9/2	2020/9/10	Urasoe City	unemployed	unknown	8
2285	Male	70's	2020/9/7	2020/9/10	Naha City	restaurant worker	contact with confirmed case	3
2286	Female	30's	2020/9/8	2020/9/10	Central	restaurant worker	unknown	2
2289	Female	30's	2020/9/6	2020/9/11	Urasoe City	medical professional	contact with confirmed case (inside)	5
2290	Male	20's	2020/9/8	2020/9/10	Ishigaki City	restaurant worker	contact with confirmed case (inside)	2
2291	Female	Over 90	2020/9/8	2020/9/11	Naha City	unemployed	unknown	3
2293	Male	70's	2020/9/11	2020/9/11	Nanjo City	service worker	unknown	0
2294	Female	70's	2020/9/10	2020/9/11	Ginowan City	under investigation	unknown	1
2296	Male	40's	2020/9/9	2020/9/12	Urasoe City	office worker	contact with confirmed case (inside)	3
2297	Male	50's	2020/9/8	2020/9/12	Naha City	office worker	contact with confirmed case (inside)	4
2298	Female	30's	2020/9/9	2020/9/12	Nanjo City	office worker	contact with confirmed case (inside)	3
2299	Male	40's	2020/9/7	2020/9/12	Naha City	self-employed person	contact with confirmed case (inside)	5
2300	Female	60's	2020/9/10	2020/9/12	Naha City	hospitality industry	contact with confirmed case (inside)	2
2301	Female	80's	2020/9/2	2020/9/12	Urasoe City	hospitality industry	contact with confirmed case	10
2302	Male	20's	2020/9/7	2020/9/12	Naha City	restaurant worker	contact with confirmed case	5
2303	Male	50's	2020/9/10	2020/9/12	Urasoe City	office worker	unknown	2
2304	Female	80's	2020/9/10	2020/9/12	Ginowan City	unemployed	unknown	2
2305	Female	70's	2020/9/4	2020/9/12	Uruma City	unemployed	unknown	8
2306	Female	30's	2020/9/8	2020/9/12	Central	under investigation	under investigation	4
2307	Female	20's	2020/9/12	2020/9/12	Southern	medical professional	contact with confirmed case (inside)	0
2308	Male	60's	2020/9/11	2020/9/13	Urasoe City	office worker	contact with confirmed case (inside)	2
2309	Female	70's	2020/9/11	2020/9/13	Okinawa City	unemployed	contact with confirmed case (inside)	2
2311	Female	70's	2020/9/10	2020/9/13	Naha City	unemployed	contact with confirmed case (inside)	3
2312	Female	60's	2020/9/12	2020/9/13	Southern	unemployed	unknown	1
2315	Female	20's	2020/9/13	2020/9/14	Urasoe City	under investigation	contact with confirmed case (inside)	1
2316	Male	30's	2020/9/10	2020/9/14	Tomigusuku City	office worker	contact with confirmed case (inside)	4
2317	Female	20's	2020/9/8	2020/9/14	Naha City	medical professional	contact with confirmed case (inside)	6
2318	Female	30's	2020/9/12	2020/9/14	Itoman City	care worker	contact with confirmed case	2
2319	Male	40's	2020/9/12	2020/9/14	Southern	medical professional	contact with confirmed case (inside)	2
2320	Female	60's	2020/9/14	2020/9/15	Itoman City	unemployed	contact with confirmed case (inside)	1
2321	Male	50's	2020/9/13	2020/9/15	Nanjo City	company exective	contact with confirmed case	2
2323	Female	70's	2020/9/11	2020/9/15	Itoman City	unemployed	contact with confirmed case (inside)	4
2324	Female	40's	2020/9/9	2020/9/15	Naha City	medical professional	contact with confirmed case (inside)	6
2325	Female	30's	2020/9/13	2020/9/16	Central	office worker	contact with confirmed case	3
2326	Male	50's	2020/9/12	2020/9/16	Okinawa City	care worker	contact with confirmed case	4
2327	Female	30's	2020/9/11	2020/9/16	Okinawa City	unemployed	contact with confirmed case (inside)	5
2328	Female	30's	2020/9/11	2020/9/16	Central	restaurant worker	contact with confirmed case	5
2329	Female	70's	2020/9/9	2020/9/16	Okinawa City	hospitality industry	contact with confirmed case	7
2330	Male	60's	2020/9/12	2020/9/17	Urasoe City	under investigation	contact with confirmed case (inside)	5
2332	Female	60's	2020/9/13	2020/9/17	Okinawa City	hospitality industry	contact with confirmed case	4
2333	Female	Over 90	2020/9/14	2020/9/16	Northern	under investigation	contact with confirmed case	2
2334	Female	80's	2020/9/16	2020/9/16	Okinawa City	under investigation	contact with confirmed case (inside)	0
2335	Female	50's	2020/9/14	2020/9/17	Ginowan City	office worker	contact with confirmed case	3
2337	Female	70's	2020/9/15	2020/9/17	Itoman City	unemployed	contact with confirmed case	2
2338	Male	50's	2020/9/14	2020/9/17	Naha City	under investigation	unknown	3
2339	Male	40's	2020/9/4	2020/9/17	Okinawa City	unemployed	unknown	13
2340	Female	70's	2020/9/7	2020/9/18	Ginowan City	unemployed	unknown	11
2341	Male	40's	2020/9/13	2020/9/18	Okinawa City	office worker	contact with confirmed case (inside)	5
2343	Male	80's	2020/9/17	2020/9/18	Okinawa City	under investigation	contact with confirmed case (inside)	1
2344	Female	40's	2020/9/16	2020/9/18	Itoman City	unemployed	contact with confirmed case (inside)	2
2347	Female	50's	2020/9/14	2020/9/18	Uruma City	care worker	contact with confirmed case	4
2349	Male	30's	2020/9/12	2020/9/18	Ginowan City	self-employed person	outside the prefecture	6
2350	Female	50's	2020/9/13	2020/9/18	Uruma City	care worker	contact with confirmed case	5
2351	Female	20's	2020/9/13	2020/9/18	Miyakojima City	office worker	contact with confirmed case	5
2352	Male	40's	2020/9/7	2020/9/18	Okinawa City	construction worker	unknown	11
2353	Male	50's	2020/9/17	2020/9/18	Okinawa City	office worker	contact with confirmed case (inside)	1
2354	Male	70's	2020/9/12	2020/9/18	Urasoe City	unemployed	contact with confirmed case	6
2356	Female	60's	2020/9/16	2020/9/18	Urasoe City	medical professional	contact with confirmed case (inside)	2
2357	Female	50's	2020/9/15	2020/9/18	Urasoe City	under investigation	contact with confirmed case (inside)	3
2359	Male	70's	2020/9/17	2020/9/18	Okinawa City	unemployed	contact with confirmed case	1
2361	Female	50's	2020/9/16	2020/9/19	Okinawa City	restaurant worker	unknown	3
2362	Male	40's	2020/9/18	2020/9/19	Urasoe City	medical professional	contact with confirmed case (inside)	1
2363	Male	50's	2020/9/13	2020/9/19	Naha City	office worker	contact with confirmed case (inside)	6
2364	Male	40's	2020/9/17	2020/9/19	Naha City	under investigation	under investigation	2
2365	Male	70's	2020/9/18	2020/9/19	Southern	under investigation	contact with confirmed case	1
2366	Male	60's	2020/9/15	2020/9/19	Urasoe City	administrative staff	contact with confirmed case	4
2368	Female	40's	2020/9/17	2020/9/19	Okinawa City	facility staff	contact with confirmed case (inside)	2
2369	Male	60's	2020/9/16	2020/9/19	Okinawa City	construction worker	contact with confirmed case (inside)	3
2371	Male	60's	2020/9/12	2020/9/20	Uruma City	association staff member	contact with confirmed case (inside)	8
2372	Female	60's	2020/9/12	2020/9/20	Uruma City	civil servant	contact with confirmed case (inside)	8
2373	Male	60's	2020/9/17	2020/9/20	Okinawa City	unemployed	contact with confirmed case (inside)	3
2374	Male	30's	2020/9/17	2020/9/20	Central	office worker	contact with confirmed case (inside)	3
2375	Female	70's	2020/9/18	2020/9/20	Okinawa City	hospitality industry	contact with confirmed case (inside)	2
2377	Female	40's	2020/9/12	2020/9/20	Okinawa City	facility staff	contact with confirmed case (inside)	8
2378	Male	50's	2020/9/17	2020/9/20	Naha City	service worker	contact with confirmed case	3
2379	Male	70's	2020/9/19	2020/9/20	Tomigusuku City	unemployed	unknown	1
2380	Male	30's	2020/9/19	2020/9/20	Tomigusuku City	under investigation	unknown	1
2381	Female	50's	2020/9/18	2020/9/21	Okinawa City	medical professional	contact with confirmed case	3
2382	Male	50's	2020/9/19	2020/9/21	Urasoe City	unemployed	contact with confirmed case (inside)	2
2383	Female	10's	2020/9/17	2020/9/21	Itoman City	under investigation	contact with confirmed case (inside)	4
2384	Female	80's	2020/9/19	2020/9/21	Naha City	unemployed	contact with confirmed case	2
2385	Male	20's	2020/9/20	2020/9/21	Ginowan City	Student	contact with confirmed case (inside)	1
2387	Male	40's	2020/9/18	2020/9/21	Ginowan City	civil servant	unknown	3
2388	Female	40's	2020/9/12	2020/9/22	Central	unemployed	unknown	10
2389	Male	50's	2020/9/20	2020/9/22	Naha City	under investigation	contact with confirmed case (inside)	2
2391	Female	30's	2020/9/20	2020/9/22	Tomigusuku City	administrative staff	unknown	2
2392	Male	60's	2020/9/15	2020/9/22	Naha City	under investigation	contact with confirmed case	7
2393	Female	60's	2020/9/19	2020/9/22	Naha City	under investigation	contact with confirmed case (inside)	3
2394	Male	70's	2020/9/19	2020/9/22	Naha City	unemployed	contact with confirmed case	3
2395	Male	20's	2020/9/17	2020/9/22	Naha City	Student	contact with confirmed case	5
2396	Female	20's	2020/9/22	2020/9/22	Naha City	unemployed	contact with confirmed case (inside)	0
2397	Male	Over 90	2020/9/21	2020/9/22	Naha City	unemployed	contact with confirmed case (inside)	1
2398	Male	20's	2020/9/16	2020/9/22	Urasoe City	medical professional	contact with confirmed case	6
2399	Female	60's	2020/9/13	2020/9/22	Ginowan City	under investigation	unknown	9
2401	Female	70's	2020/9/20	2020/9/23	Central	unemployed	unknown	3
2402	Female	40's	2020/9/20	2020/9/23	Uruma City	under investigation	contact with confirmed case (inside)	3
2403	Female	60's	2020/9/22	2020/9/23	Nanjo City	medical professional	unknown	1
2404	Male	60's	2020/9/21	2020/9/23	Urasoe City	under investigation	contact with confirmed case	2
2405	Male	30's	2020/9/22	2020/9/23	Naha City	facility staff	contact with confirmed case	1
2406	Female	10's	2020/9/23	2020/9/23	Nago City	office worker	contact with confirmed case (inside)	0
2407	Male	60's	2020/9/22	2020/9/24	Naha City	office worker	contact with confirmed case (inside)	2
2408	Male	60's	2020/9/23	2020/9/24	Naha City	self-employed person	contact with confirmed case (inside)	1
2409	Female	60's	2020/9/17	2020/9/24	Southern	office worker	unknown	7
2410	Female	70's	2020/9/22	2020/9/24	Southern	unemployed	contact with confirmed case (inside)	2
2411	Male	Less than 10	2020/9/23	2020/9/24	Southern	under investigation	contact with confirmed case	1
2414	Male	40's	2020/9/20	2020/9/25	Okinawa City	self-employed person	contact with confirmed case	5
2415	Male	10's	2020/9/23	2020/9/25	Naha City	Student	contact with confirmed case (inside)	2
2416	Male	50's	2020/9/24	2020/9/25	Naha City	civil servant	contact with confirmed case	1
2417	Female	50's	2020/9/20	2020/9/25	Naha City	childcare worker	contact with confirmed case (inside)	5
2418	Female	60's	2020/9/23	2020/9/25	Naha City	service worker	contact with confirmed case (inside)	2
2419	Female	60's	2020/9/16	2020/9/25	Tomigusuku City	office worker	contact with confirmed case	9
2420	Male	80's	2020/9/17	2020/9/25	Naha City	unemployed	contact with confirmed case (inside)	8
2421	Male	50's	2020/9/23	2020/9/25	Naha City	office worker	contact with confirmed case (inside)	2
2422	Female	60's	2020/9/12	2020/9/25	Urasoe City	unemployed	contact with confirmed case (inside)	13
2423	Female	60's	2020/9/23	2020/9/25	Naha City	under investigation	contact with confirmed case (inside)	2
2424	Female	50's	2020/9/20	2020/9/25	Okinawa City	care worker	contact with confirmed case (inside)	5
2425	Female	20's	2020/9/25	2020/9/25	Urasoe City	medical professional	contact with confirmed case (inside)	0
2426	Male	50's	2020/9/21	2020/9/25	Uruma City	under investigation	contact with confirmed case (inside)	4
2427	Female	30's	2020/9/21	2020/9/25	Naha City	restaurant worker	contact with confirmed case	4
2428	Female	50's	2020/9/20	2020/9/25	Southern	under investigation	unknown	5
2429	Female	20's	2020/9/21	2020/9/26	Uruma City	medical professional	contact with confirmed case	5
2430	Female	40's	2020/9/21	2020/9/26	Ginowan City	civil servant	contact with confirmed case (inside)	5
2431	Male	60's	2020/9/19	2020/9/26	Ishigaki City	under investigation	contact with confirmed case (outside)	7
2432	Female	50's	2020/9/24	2020/9/26	Ishigaki City	under investigation	contact with confirmed case (outside)	2
2433	Female	Over 90	2020/9/21	2020/9/26	Ishigaki City	unemployed	contact with confirmed case (outside)	5
2434	Female	40's	2020/9/24	2020/9/26	Naha City	restaurant worker	contact with confirmed case (inside)	2
2435	Female	30's	2020/9/19	2020/9/26	Naha City	restaurant worker	contact with confirmed case (inside)	7
2436	Male	80's	2020/9/25	2020/9/26	Southern	unemployed	contact with confirmed case	1
2437	Female	30's	2020/9/20	2020/9/26	Tomigusuku City	office worker	contact with confirmed case (inside)	6
2438	Male	20's	2020/9/23	2020/9/26	Naha City	self-employed person	contact with confirmed case (inside)	3
2439	Female	20's	2020/9/25	2020/9/26	Naha City	under investigation	contact with confirmed case (inside)	1
2440	Female	Less than 10	2020/9/25	2020/9/26	Naha City	under investigation	contact with confirmed case (inside)	1
2441	Female	60's	2020/9/25	2020/9/26	Naha City	office worker	contact with confirmed case	1
2442	Male	40's	2020/9/19	2020/9/26	Naha City	office worker	contact with confirmed case	7
2443	Female	50's	2020/9/22	2020/9/26	Uruma City	care worker	contact with confirmed case (inside)	4
2444	Male	10's	2020/9/22	2020/9/26	Okinawa City	under investigation	contact with confirmed case	4
2446	Male	50's	2020/9/17	2020/9/26	Naha City	office worker	contact with confirmed case	9
2447	Female	30's	2020/9/26	2020/9/26	Nago City	under investigation	contact with confirmed case (inside)	0
2448	Male	80's	2020/9/25	2020/9/26	Southern	unemployed	contact with confirmed case	1
2449	Male	60's	2020/9/18	2020/9/27	Okinawa City	military base worker	contact with confirmed case (inside)	9
2450	Male	40's	2020/9/21	2020/9/27	Central	office worker	contact with confirmed case (inside)	6
2451	Female	50's	2020/9/25	2020/9/27	Uruma City	unemployed	unknown	2
2452	Male	30's	2020/9/20	2020/9/27	Ishigaki City	under investigation	contact with confirmed case (outside)	7
2453	Female	70's	2020/9/17	2020/9/27	Ishigaki City	self-employed person	contact with confirmed case (outside)	10
2454	Female	50's	2020/9/25	2020/9/27	Naha City	medical professional	contact with confirmed case (inside)	2
2455	Male	60's	2020/9/24	2020/9/27	Naha City	company exective	contact with confirmed case (inside)	3
2459	Male	40's	2020/9/26	2020/9/27	Urasoe City	office worker	contact with confirmed case	1
2460	Female	60's	2020/9/21	2020/9/27	Tomigusuku City	restaurant worker	contact with confirmed case (inside)	6
2461	Male	Over 90	2020/9/27	2020/9/27	Naha City	unemployed	contact with confirmed case	0
2462	Female	20's	2020/9/27	2020/9/27	Southern	office worker	contact with confirmed case	0
2463	Male	20's	2020/9/22	2020/9/28	Southern	Student	unknown	6
2464	Male	70's	2020/9/24	2020/9/28	Naha City	self-employed person	contact with confirmed case (inside)	4
2465	Male	50's	2020/9/22	2020/9/28	Naha City	restaurant worker	contact with confirmed case (inside)	6
2466	Male	70's	2020/9/26	2020/9/28	Naha City	self-employed person	contact with confirmed case (inside)	2
2467	Male	40's	2020/9/25	2020/9/28	Okinawa City	under investigation	contact with confirmed case (inside)	3
2468	Male	10's	2020/9/21	2020/9/28	Okinawa City	under investigation	contact with confirmed case (outside)	7
2469	Female	50's	2020/9/23	2020/9/28	Southern	under investigation	contact with confirmed case (inside)	5
2470	Male	50's	2020/9/24	2020/9/28	Naha City	office worker	contact with confirmed case	4
2471	Male	30's	2020/9/26	2020/9/28	Urasoe City	medical professional	contact with confirmed case	2
2472	Male	40's	2020/9/27	2020/9/28	Urasoe City	self-employed person	contact with confirmed case	1
2473	Male	60's	2020/9/23	2020/9/28	Naha City	unemployed	contact with confirmed case (inside)	5
2474	Male	Over 90	2020/9/28	2020/9/28	Southern	unemployed	contact with confirmed case (inside)	0
2475	Male	60's	2020/9/26	2020/9/28	Naha City	service worker	under investigation	2
2476	Female	70's	2020/9/18	2020/9/28	Naha City	hospitality industry	contact with confirmed case (inside)	10
2477	Male	80's	2020/9/28	2020/9/28	Naha City	under investigation	contact with confirmed case	0
2478	Male	10's	2020/9/25	2020/9/28	Urasoe City	under investigation	contact with confirmed case	3
2479	Male	60's	2020/9/27	2020/9/28	Nanjo City	medical professional	contact with confirmed case (inside)	1
2480	Male	70's	2020/9/26	2020/9/28	Central	unemployed	contact with confirmed case (inside)	2
2481	Male	40's	2020/9/24	2020/9/28	Central	under investigation	contact with confirmed case (inside)	4
2482	Female	40's	2020/9/27	2020/9/28	Okinawa City	medical professional	contact with confirmed case (inside)	1
2483	Male	70's	2020/9/28	2020/9/28	Naha City	unemployed	contact with confirmed case	0
2484	Female	80's	2020/9/26	2020/9/29	Southern	under investigation	contact with confirmed case (inside)	3
2485	Female	80's	2020/9/27	2020/9/29	Southern	unemployed	contact with confirmed case (inside)	2
2486	Male	10's	2020/9/27	2020/9/29	Tomigusuku City	under investigation	contact with confirmed case (inside)	2
2487	Female	40's	2020/9/24	2020/9/29	Urasoe City	self-employed person	contact with confirmed case (inside)	5
2488	Female	50's	2020/9/27	2020/9/29	Naha City	unemployed	contact with confirmed case (inside)	2
2491	Female	40's	2020/9/25	2020/9/29	Naha City	unemployed	contact with confirmed case (inside)	4
2492	Male	20's	2020/9/24	2020/9/29	Central	under investigation	contact with confirmed case (inside)	5
2493	Male	70's	2020/9/26	2020/9/29	Urasoe City	self-employed person	contact with confirmed case (inside)	3
2494	Female	50's	2020/9/25	2020/9/29	Naha City	administrative staff	contact with confirmed case	4
2495	Male	60's	2020/9/22	2020/9/29	Naha City	self-employed person	contact with confirmed case	7
2496	Male	60's	2020/9/21	2020/9/29	Urasoe City	self-employed person	contact with confirmed case	8
2497	Male	20's	2020/9/23	2020/9/29	Central	under investigation	contact with confirmed case (inside)	6
2498	Male	30's	2020/9/25	2020/9/29	Central	under investigation	contact with confirmed case	4
2499	Male	20's	2020/9/25	2020/9/29	Itoman City	hospitality industry	contact with confirmed case	4
2501	Male	60's	2020/9/27	2020/9/29	Naha City	under investigation	contact with confirmed case	2
2502	Male	60's	2020/9/24	2020/9/29	Naha City	unemployed	unknown	5
2503	Male	80's	2020/9/27	2020/9/29	Naha City	under investigation	contact with confirmed case	2
2504	Male	60's	2020/9/19	2020/9/29	Okinawa City	under investigation	contact with confirmed case	10
2505	Male	50's	2020/9/26	2020/9/29	Naha City	construction worker	unknown	3
2506	Male	20's	2020/9/26	2020/9/29	Central	Student	contact with confirmed case (inside)	3
2507	Male	50's	2020/9/28	2020/9/29	Southern	service worker	contact with confirmed case	1
2508	Male	50's	2020/9/24	2020/9/29	Naha City	company exective	contact with confirmed case	5
2509	Female	80's	2020/9/25	2020/9/29	Naha City	unemployed	unknown	4
2510	Male	30's	2020/9/28	2020/9/30	Urasoe City	office worker	contact with confirmed case (inside)	2
2511	Male	10's	2020/9/28	2020/9/30	Okinawa City	under investigation	contact with confirmed case (inside)	2
2512	Male	20's	2020/9/20	2020/9/30	Okinawa City	office worker	contact with confirmed case (inside)	10
2513	Male	60's	2020/9/22	2020/9/30	Uruma City	transport worker	contact with confirmed case (inside)	8
2514	Male	60's	2020/9/26	2020/9/30	Okinawa City	self-employed person	contact with confirmed case (inside)	4
2515	Male	70's	2020/9/26	2020/9/30	Naha City	unemployed	contact with confirmed case (inside)	4
2518	Male	60's	2020/9/24	2020/9/30	Naha City	under investigation	contact with confirmed case	6
2519	Male	40's	2020/9/24	2020/9/30	Okinawa City	under investigation	contact with confirmed case	6
2520	Male	10's	2020/9/28	2020/9/30	Central	under investigation	contact with confirmed case (inside)	2
2521	Female	Over 90	2020/9/29	2020/9/30	Urasoe City	unemployed	contact with confirmed case (inside)	1
2522	Female	10's	2020/9/29	2020/9/30	Urasoe City	under investigation	contact with confirmed case (inside)	1
2524	Male	20's	2020/9/28	2020/9/30	Naha City	office worker	unknown	2
2525	Female	50's	2020/9/30	2020/9/30	Naha City	unemployed	contact with confirmed case (inside)	0
2526	Male	30's	2020/9/28	2020/9/30	Ginowan City	civil engineering worker	contact with confirmed case (inside)	2
2527	Male	60's	2020/9/27	2020/9/30	Urasoe City	civil servant	contact with confirmed case (inside)	3
2528	Female	Over 90	2020/9/30	2020/9/30	Naha City	unemployed	contact with confirmed case (inside)	0
2529	Male	50's	2020/9/28	2020/9/30	Naha City	restaurant worker	contact with confirmed case (inside)	2
2530	Male	60's	2020/9/29	2020/9/30	Naha City	company exective	contact with confirmed case (inside)	1
2531	Female	10's	2020/9/27	2020/10/1	Central	Student	contact with confirmed case (inside)	4
2532	Male	20's	2020/9/24	2020/10/1	Okinawa City	Student	contact with confirmed case (inside)	7
2533	Female	50's	2020/9/25	2020/10/1	Central	under investigation	contact with confirmed case (inside)	6
2535	Female	70's	2020/9/28	2020/10/1	Central	unemployed	contact with confirmed case (inside)	3
2536	Female	40's	2020/9/24	2020/10/1	Urasoe City	under investigation	contact with confirmed case (inside)	7
2537	Male	20's	2020/9/29	2020/10/1	Tomigusuku City	office worker	contact with confirmed case (inside)	2
2538	Male	50's	2020/9/28	2020/10/1	Naha City	office worker	contact with confirmed case (inside)	3
2539	Male	20's	2020/9/30	2020/10/1	Urasoe City	office worker	contact with confirmed case (inside)	1
2540	Male	30's	2020/9/29	2020/10/1	Naha City	office worker	contact with confirmed case (inside)	2
2541	Male	30's	2020/9/29	2020/10/1	Naha City	office worker	contact with confirmed case (inside)	2
2543	Female	60's	2020/9/29	2020/10/1	Naha City	office worker	contact with confirmed case (inside)	2
2544	Female	80's	2020/9/25	2020/10/1	Naha City	unemployed	contact with confirmed case (inside)	6
2545	Female	30's	2020/9/26	2020/10/1	Naha City	office worker	contact with confirmed case	5
2546	Female	50's	2020/9/28	2020/10/1	Naha City	office worker	contact with confirmed case	3
2547	Male	40's	2020/9/26	2020/10/1	Tomigusuku City	self-employed person	contact with confirmed case	5
2548	Male	30's	2020/9/29	2020/10/1	Naha City	under investigation	under investigation	2
2549	Female	50's	2020/9/30	2020/10/1	Southern	restaurant worker	contact with confirmed case (inside)	1
2551	Male	50's	2020/9/29	2020/10/1	Naha City	office worker	contact with confirmed case	2
2552	Female	70's	2020/9/28	2020/10/1	Tomigusuku City	unemployed	contact with confirmed case (inside)	3
2553	Male	70's	2020/9/25	2020/10/1	Tomigusuku City	unemployed	contact with confirmed case (inside)	6
2554	Male	Over 90	2020/9/29	2020/10/1	Naha City	unemployed	contact with confirmed case	2
2556	Male	50's	2020/9/29	2020/10/1	Naha City	under investigation	contact with confirmed case (inside)	2
2557	Male	40's	2020/9/28	2020/10/1	Central	administrative staff	contact with confirmed case	3
2558	Male	40's	2020/9/29	2020/10/1	Naha City	office worker	contact with confirmed case (inside)	2
2559	Male	10's	2020/9/28	2020/10/1	Okinawa City	under investigation	contact with confirmed case (inside)	3
2560	Female	20's	2020/9/21	2020/10/1	Okinawa City	medical professional	contact with confirmed case (inside)	10
2561	Male	60's	2020/9/30	2020/10/2	Southern	under investigation	contact with confirmed case (inside)	2
2562	Female	50's	2020/9/30	2020/10/2	Southern	under investigation	contact with confirmed case (inside)	2
2563	Female	30's	2020/9/30	2020/10/2	Southern	facility staff	contact with confirmed case (inside)	2
2564	Female	70's	2020/9/28	2020/10/2	Urasoe City	unemployed	contact with confirmed case (inside)	4
2567	Male	20's	2020/9/28	2020/10/2	Naha City	restaurant worker	contact with confirmed case (inside)	4
2569	Male	60's	2020/9/28	2020/10/2	Naha City	unemployed	contact with confirmed case (inside)	4
2570	Male	60's	2020/10/1	2020/10/2	Naha City	office worker	contact with confirmed case (inside)	1
2571	Female	20's	2020/9/27	2020/10/2	Naha City	office worker	contact with confirmed case (inside)	5
2572	Male	20's	2020/9/29	2020/10/2	Nanjo City	office worker	contact with confirmed case (inside)	3
2573	Male	70's	2020/9/25	2020/10/2	Naha City	restaurant worker	contact with confirmed case	7
2574	Female	50's	2020/10/1	2020/10/2	Nanjo City	service worker	contact with confirmed case	1
2575	Female	60's	2020/9/23	2020/10/2	Urasoe City	hospitality industry	contact with confirmed case	9
2576	Male	70's	2020/9/30	2020/10/2	Naha City	unemployed	contact with confirmed case (inside)	2
2577	Female	20's	2020/9/30	2020/10/2	Nanjo City	civil servant	contact with confirmed case (outside)	2
2578	Male	60's	2020/9/24	2020/10/2	Naha City	unemployed	contact with confirmed case (inside)	8
2579	Female	40's	2020/9/29	2020/10/2	Tomigusuku City	self-employed person	unknown	3
2580	Male	20's	2020/9/29	2020/10/2	Naha City	office worker	unknown	3
2581	Male	60's	2020/9/29	2020/10/2	Naha City	office worker	contact with confirmed case (inside)	3
2582	Male	60's	2020/10/1	2020/10/2	Tomigusuku City	office worker	contact with confirmed case (inside)	1
2583	Male	60's	2020/9/28	2020/10/2	Naha City	under investigation	contact with confirmed case	4
2584	Male	50's	2020/9/25	2020/10/2	Urasoe City	office worker	contact with confirmed case	7
2585	Female	60's	2020/9/25	2020/10/2	Naha City	hospitality industry	contact with confirmed case	7
2586	Female	30's	2020/9/30	2020/10/2	Okinawa City	unemployed	contact with confirmed case (inside)	2
2587	Female	40's	2020/10/1	2020/10/2	Naha City	medical professional	contact with confirmed case (inside)	1
2588	Male	60's	2020/9/27	2020/10/2	Naha City	unemployed	contact with confirmed case	5
2589	Male	50's	2020/9/26	2020/10/2	Naha City	office worker	unknown	6
2590	Male	60's	2020/9/27	2020/10/2	Naha City	under investigation	contact with confirmed case	5
2591	Male	20's	2020/9/30	2020/10/2	Naha City	office worker	contact with confirmed case	2
2592	Female	30's	2020/9/26	2020/10/2	Central	under investigation	unknown	6
2594	Male	10's	2020/10/1	2020/10/3	Okinawa City	under investigation	contact with confirmed case (inside)	2
2596	Female	70's	2020/10/1	2020/10/3	Naha City	unemployed	contact with confirmed case (inside)	2
2597	Female	40's	2020/10/1	2020/10/3	Naha City	unemployed	contact with confirmed case (inside)	2
2598	Male	40's	2020/9/27	2020/10/3	Naha City	office worker	contact with confirmed case (inside)	6
2599	Male	60's	2020/9/25	2020/10/3	Naha City	under investigation	unknown	8
2600	Female	80's	2020/10/3	2020/10/3	Naha City	under investigation	unknown	0
2601	Male	50's	2020/10/2	2020/10/3	Uruma City	civil engineering worker	contact with confirmed case	1
2602	Male	80's	2020/10/1	2020/10/3	Naha City	unemployed	contact with confirmed case (inside)	2
2603	Male	60's	2020/9/27	2020/10/3	Naha City	under investigation	contact with confirmed case	6
2604	Female	60's	2020/9/29	2020/10/3	Naha City	restaurant worker	contact with confirmed case (inside)	4
2605	Female	80's	2020/9/27	2020/10/3	Naha City	self-employed person	contact with confirmed case	6
2606	Female	50's	2020/9/30	2020/10/3	Naha City	restaurant worker	contact with confirmed case (inside)	3
2607	Male	60's	2020/9/25	2020/10/3	Urasoe City	office worker	contact with confirmed case	8
2608	Female	40's	2020/10/1	2020/10/3	Southern	office worker	contact with confirmed case (inside)	2
2609	Female	60's	2020/10/1	2020/10/3	Southern	self-employed person	contact with confirmed case	2
2610	Female	10's	2020/10/2	2020/10/3	Naha City	under investigation	contact with confirmed case (inside)	1
2611	Female	30's	2020/9/27	2020/10/3	Naha City	office worker	unknown	6
2612	Female	20's	2020/9/28	2020/10/3	Itoman City	office worker	contact with confirmed case	5
2613	Male	50's	2020/9/25	2020/10/4	Urasoe City	office worker	contact with confirmed case (inside)	9
2614	Female	60's	2020/10/2	2020/10/4	Urasoe City	under investigation	contact with confirmed case (inside)	2
2615	Male	50's	2020/10/1	2020/10/4	Naha City	civil servant	contact with confirmed case	3
2616	Male	60's	2020/9/25	2020/10/4	Naha City	unemployed	contact with confirmed case (inside)	9
2617	Female	Over 90	2020/10/3	2020/10/4	Naha City	unemployed	contact with confirmed case (inside)	1
2618	Male	80's	2020/10/3	2020/10/4	Naha City	unemployed	contact with confirmed case (inside)	1
2619	Male	60's	2020/9/28	2020/10/4	Southern	self-employed person	contact with confirmed case (inside)	6
2620	Male	50's	2020/9/30	2020/10/4	Naha City	under investigation	contact with confirmed case	4
2621	Male	30's	2020/9/28	2020/10/4	Naha City	office worker	contact with confirmed case (inside)	6
2622	Male	30's	2020/9/27	2020/10/4	Naha City	office worker	contact with confirmed case (inside)	7
2623	Female	30's	2020/10/3	2020/10/4	Naha City	service worker	unknown	1
2624	Female	70's	2020/10/1	2020/10/4	Naha City	under investigation	contact with confirmed case	3
2625	Male	40's	2020/9/29	2020/10/4	Nanjo City	office worker	contact with confirmed case	5
2626	Female	50's	2020/9/29	2020/10/4	Naha City	unemployed	contact with confirmed case (inside)	5
2627	Male	20's	2020/10/3	2020/10/4	Naha City	office worker	contact with confirmed case	1
2629	Male	60's	2020/10/2	2020/10/5	Southern	under investigation	contact with confirmed case (inside)	3
2630	Male	50's	2020/9/30	2020/10/5	Naha City	office worker	contact with confirmed case (inside)	5
2631	Female	50's	2020/10/2	2020/10/5	Tomigusuku City	office worker	contact with confirmed case (inside)	3
2632	Female	70's	2020/10/3	2020/10/5	Naha City	unemployed	contact with confirmed case (inside)	2
2633	Male	60's	2020/10/3	2020/10/5	Southern	association staff member	contact with confirmed case (inside)	2
2634	Female	20's	2020/10/3	2020/10/5	Tomigusuku City	restaurant worker	contact with confirmed case (inside)	2
2635	Male	10's	2020/10/3	2020/10/5	Tomigusuku City	under investigation	contact with confirmed case (inside)	2
2636	Female	Less than 10	2020/10/3	2020/10/5	Tomigusuku City	under investigation	contact with confirmed case (inside)	2
2637	Male	40's	2020/10/3	2020/10/5	Itoman City	unemployed	contact with confirmed case (inside)	2
2638	Female	50's	2020/10/5	2020/10/5	Naha City	medical professional	contact with confirmed case	0
2639	Male	40's	2020/10/1	2020/10/5	Naha City	civil servant	contact with confirmed case (inside)	4
2640	Male	60's	2020/9/26	2020/10/5	Ginowan City	unemployed	contact with confirmed case	9
2641	Male	70's	2020/9/30	2020/10/5	Naha City	unemployed	contact with confirmed case	5
2642	Male	60's	2020/9/30	2020/10/5	Southern	under investigation	contact with confirmed case (inside)	5
2643	Male	50's	2020/10/4	2020/10/5	Tomigusuku City	under investigation	contact with confirmed case	1
2644	Female	20's	2020/10/2	2020/10/5	Naha City	unemployed	contact with confirmed case (inside)	3
2645	Female	20's	2020/10/3	2020/10/5	Urasoe City	medical professional	unknown	2
2646	Male	30's	2020/10/4	2020/10/5	Naha City	civil servant	contact with confirmed case (inside)	1
2647	Female	20's	2020/10/1	2020/10/5	Naha City	unemployed	contact with confirmed case (inside)	4
2648	Male	40's	2020/9/29	2020/10/5	Ginowan City	office worker	contact with confirmed case	6
2649	Female	70's	2020/9/27	2020/10/5	Naha City	restaurant worker	contact with confirmed case (inside)	8
2651	Male	70's	2020/10/1	2020/10/5	Naha City	unemployed	contact with confirmed case	4
2652	Female	60's	2020/9/28	2020/10/5	Naha City	unemployed	contact with confirmed case (inside)	7
2653	Male	20's	2020/10/4	2020/10/5	Naha City	restaurant worker	contact with confirmed case (inside)	1
2654	Male	80's	2020/10/3	2020/10/5	Itoman City	unemployed	contact with confirmed case	2
2655	Male	60's	2020/9/23	2020/10/5	Naha City	restaurant worker	contact with confirmed case (inside)	12
2656	Female	60's	2020/10/4	2020/10/6	Southern	under investigation	contact with confirmed case (inside)	2
2657	Male	60's	2020/10/3	2020/10/6	Southern	unemployed	contact with confirmed case (inside)	3
2658	Female	60's	2020/9/23	2020/10/6	Urasoe City	hospitality industry	unknown	13
2659	Female	80's	2020/10/1	2020/10/6	Naha City	restaurant worker	contact with confirmed case (inside)	5
2660	Male	40's	2020/10/6	2020/10/6	Okinawa City	office worker	contact with confirmed case	0
2661	Male	20's	2020/10/3	2020/10/6	Southern	office worker	contact with confirmed case	3
2662	Male	60's	2020/10/3	2020/10/6	Naha City	unemployed	contact with confirmed case	3
2663	Male	40's	2020/9/28	2020/10/6	Uruma City	civil servant	unknown	8
2664	Male	80's	2020/10/5	2020/10/6	Urasoe City	under investigation	unknown	1
2665	Female	40's	2020/10/2	2020/10/6	Okinawa City	office worker	contact with confirmed case	4
2666	Male	60's	2020/10/3	2020/10/6	Southern	office worker	contact with confirmed case (inside)	3
2667	Male	50's	2020/10/1	2020/10/6	Tomigusuku City	office worker	contact with confirmed case	5
2668	Male	10's	2020/10/3	2020/10/6	Okinawa City	under investigation	contact with confirmed case (inside)	3
2670	Male	80's	2020/10/6	2020/10/6	Tomigusuku City	unemployed	contact with confirmed case (inside)	0
2671	Male	70's	2020/9/30	2020/10/6	Tomigusuku City	unemployed	contact with confirmed case (inside)	6
2672	Female	60's	2020/9/30	2020/10/6	Okinawa City	restaurant worker	contact with confirmed case (inside)	6
2673	Female	Over 90	2020/10/3	2020/10/6	Itoman City	unemployed	contact with confirmed case (inside)	3
2674	Male	40's	2020/10/5	2020/10/6	Southern	medical professional	contact with confirmed case (inside)	1
2675	Male	30's	2020/9/30	2020/10/6	Urasoe City	office worker	unknown	6
2676	Male	50's	2020/10/3	2020/10/6	Naha City	office worker	unknown	3
2677	Female	70's	2020/10/2	2020/10/6	Naha City	restaurant worker	contact with confirmed case (inside)	4
2678	Female	40's	2020/10/1	2020/10/6	Naha City	restaurant worker	contact with confirmed case	5
2680	Female	60's	2020/10/1	2020/10/7	Southern	unemployed	contact with confirmed case (inside)	6
2681	Male	40's	2020/10/4	2020/10/7	Southern	office worker	contact with confirmed case (inside)	3
2682	Female	60's	2020/9/30	2020/10/7	Naha City	hospitality industry	contact with confirmed case (inside)	7
2684	Female	30's	2020/10/1	2020/10/7	Naha City	civil servant	contact with confirmed case (inside)	6
2685	Female	50's	2020/10/3	2020/10/7	Naha City	unemployed	contact with confirmed case (inside)	4
2686	Female	70's	2020/10/3	2020/10/7	Naha City	unemployed	contact with confirmed case (inside)	4
2687	Female	20's	2020/10/6	2020/10/7	Southern	under investigation	unknown	1
2688	Female	20's	2020/10/3	2020/10/7	Nanjo City	office worker	unknown	4
2689	Female	50's	2020/10/4	2020/10/7	Southern	civil servant	contact with confirmed case (inside)	3
2690	Male	60's	2020/9/28	2020/10/7	Naha City	office worker	contact with confirmed case (inside)	9
2691	Female	50's	2020/10/4	2020/10/7	Naha City	care worker	contact with confirmed case (inside)	3
2692	Male	20's	2020/10/3	2020/10/7	Naha City	office worker	contact with confirmed case	4
2693	Male	80's	2020/10/5	2020/10/7	Naha City	unemployed	unknown	2
2694	Female	10's	2020/10/5	2020/10/7	Naha City	under investigation	contact with confirmed case (inside)	2
2695	Male	40's	2020/10/4	2020/10/7	Urasoe City	unemployed	unknown	3
2696	Female	20's	2020/9/28	2020/10/7	Okinawa City	facility staff	under investigation	9
2697	Male	40's	2020/10/6	2020/10/7	Naha City	civil servant (prefectual employee)	unknown	1
2699	Male	70's	2020/10/3	2020/10/7	Naha City	unemployed	contact with confirmed case	4
2700	Female	70's	2020/10/1	2020/10/7	Naha City	restaurant worker	contact with confirmed case (inside)	6
2701	Male	40's	2020/10/6	2020/10/7	Naha City	civil servant	contact with confirmed case	1
2703	Male	30's	2020/10/6	2020/10/7	Naha City	self-employed person	contact with confirmed case (inside)	1
2704	Female	20's	2020/10/5	2020/10/7	Tomigusuku City	self-employed person	contact with confirmed case	2
2705	Male	60's	2020/10/4	2020/10/7	Naha City	unemployed	contact with confirmed case (inside)	3
2706	Female	50's	2020/10/1	2020/10/7	Urasoe City	office worker	contact with confirmed case (inside)	6
2707	Female	60's	2020/10/5	2020/10/8	Southern	unemployed	contact with confirmed case (inside)	3
2708	Male	60's	2020/10/6	2020/10/8	Southern	self-employed person	contact with confirmed case (inside)	2
2709	Male	60's	2020/10/1	2020/10/8	Southern	farmer	contact with confirmed case (inside)	7
2711	Female	40's	2020/10/4	2020/10/8	Naha City	restaurant worker	contact with confirmed case	4
2712	Female	20's	2020/10/5	2020/10/8	Naha City	under investigation	contact with confirmed case (inside)	3
2713	Male	40's	2020/10/3	2020/10/8	Naha City	office worker	contact with confirmed case	5
2714	Male	50's	2020/10/5	2020/10/8	Naha City	restaurant worker	contact with confirmed case	3
2715	Female	70's	2020/10/4	2020/10/8	Naha City	office worker	contact with confirmed case	4
2717	Male	50's	2020/10/7	2020/10/8	Naha City	hospitality industry	contact with confirmed case (inside)	1
2718	Male	30's	2020/10/5	2020/10/8	Itoman City	civil servant	contact with confirmed case	3
2719	Male	30's	2020/10/4	2020/10/8	Tomigusuku City	medical professional	contact with confirmed case	4
2720	Female	50's	2020/10/4	2020/10/8	Naha City	facility staff	unknown	4
2721	Male	Less than 10	2020/10/7	2020/10/8	Southern	under investigation	contact with confirmed case (inside)	1
2722	Male	50's	2020/10/6	2020/10/8	Miyakojima City	self-employed person	contact with confirmed case	2
2723	Male	20's	2020/10/7	2020/10/8	Naha City	office worker	contact with confirmed case (inside)	1
2724	Male	50's	2020/10/2	2020/10/8	Itoman City	office worker	contact with confirmed case (inside)	6
2725	Male	50's	2020/10/7	2020/10/8	Naha City	office worker	contact with confirmed case (inside)	1
2726	Male	20's	2020/10/6	2020/10/8	Naha City	office worker	contact with confirmed case (inside)	2
2727	Female	20's	2020/10/6	2020/10/8	Naha City	office worker	contact with confirmed case (inside)	2
2728	Male	50's	2020/10/8	2020/10/8	Okinawa City	military base worker	unknown	0
2729	Female	Less than 10	2020/10/6	2020/10/8	Ginowan City	under investigation	contact with confirmed case (inside)	2
2730	Female	Less than 10	2020/10/7	2020/10/8	Ginowan City	under investigation	contact with confirmed case (inside)	1
2731	Female	60's	2020/10/6	2020/10/8	Ginowan City	civil servant	contact with confirmed case (inside)	2
2732	Male	70's	2020/10/7	2020/10/8	Urasoe City	unemployed	contact with confirmed case (inside)	1
2733	Female	70's	2020/10/7	2020/10/8	Urasoe City	unemployed	contact with confirmed case (inside)	1
2734	Male	80's	2020/10/8	2020/10/8	Urasoe City	unemployed	contact with confirmed case	0
2735	Male	50's	2020/10/6	2020/10/8	Naha City	unemployed	contact with confirmed case (inside)	2
2736	Female	10's	2020/10/6	2020/10/8	Naha City	under investigation	contact with confirmed case (inside)	2
2737	Female	80's	2020/10/8	2020/10/8	Naha City	under investigation	contact with confirmed case (inside)	0
2738	Male	50's	2020/10/7	2020/10/9	Southern	construction worker	contact with confirmed case (inside)	2
2739	Male	40's	2020/9/29	2020/10/9	Naha City	office worker	contact with confirmed case (inside)	10
2740	Female	20's	2020/10/8	2020/10/9	Miyakojima City	civil servant	contact with confirmed case (outside)	1
2741	Male	40's	2020/10/1	2020/10/9	Naha City	under investigation	contact with confirmed case (inside)	8
2742	Male	10's	2020/10/2	2020/10/8	Urasoe City	under investigation	contact with confirmed case (inside)	6
2743	Female	20's	2020/10/5	2020/10/9	Urasoe City	medical professional	contact with confirmed case (inside)	4
2744	Female	30's	2020/10/7	2020/10/9	Naha City	unemployed	contact with confirmed case (inside)	2
2745	Female	70's	2020/10/1	2020/10/9	Naha City	hospitality industry	contact with confirmed case	8
2746	Male	70's	2020/10/2	2020/10/9	Naha City	hospitality industry	contact with confirmed case	7
2747	Male	50's	2020/9/30	2020/10/9	Naha City	salesperson	unknown	9
2749	Male	60's	2020/10/3	2020/10/9	Naha City	under investigation	contact with confirmed case	6
2750	Male	10's	2020/10/2	2020/10/9	Okinawa City	under investigation	contact with confirmed case	7
2751	Male	40's	2020/9/25	2020/10/9	Uruma City	association staff member	contact with confirmed case	14
2752	Female	40's	2020/10/5	2020/10/9	Naha City	hospitality industry	contact with confirmed case	4
2753	Male	60's	2020/10/4	2020/10/9	Naha City	office worker	unknown	5
2755	Female	70's	2020/9/30	2020/10/9	Naha City	unemployed	contact with confirmed case	9
2756	Female	70's	2020/10/3	2020/10/9	Central	unemployed	contact with confirmed case	6
2758	Male	60's	2020/10/8	2020/10/10	Tomigusuku City	company exective	contact with confirmed case (inside)	2
2760	Male	50's	2020/10/1	2020/10/10	Okinawa City	office worker	contact with confirmed case (inside)	9
2761	Female	30's	2020/10/8	2020/10/10	Naha City	unemployed	contact with confirmed case	2
2762	Male	60's	2020/10/4	2020/10/10	Naha City	self-employed person	contact with confirmed case	6
2763	Male	60's	2020/10/2	2020/10/10	Urasoe City	unemployed	unknown	8
2764	Female	20's	2020/10/8	2020/10/10	Urasoe City	office worker	contact with confirmed case (inside)	2
2765	Female	50's	2020/10/9	2020/10/10	Southern	medical professional	contact with confirmed case (inside)	1
2766	Female	30's	2020/10/8	2020/10/10	Miyakojima City	restaurant worker	contact with confirmed case (inside)	2
2767	Male	60's	2020/10/9	2020/10/10	Naha City	unemployed	contact with confirmed case (inside)	1
2768	Female	70's	2020/10/9	2020/10/11	Miyakojima City	unemployed	contact with confirmed case (inside)	2
2769	Male	80's	2020/10/7	2020/10/11	Urasoe City	unemployed	contact with confirmed case (inside)	4
2770	Male	20's	2020/10/9	2020/10/10	Naha City	unemployed	contact with confirmed case (inside)	1
2771	Female	40's	2020/10/9	2020/10/10	Tomigusuku City	restaurant worker	contact with confirmed case	1
2772	Male	70's	2020/10/5	2020/10/11	Naha City	under investigation	contact with confirmed case (inside)	6
2773	Female	Over 90	2020/10/3	2020/10/11	Naha City	unemployed	contact with confirmed case	8
2774	Female	60's	2020/10/9	2020/10/11	Naha City	restaurant worker	contact with confirmed case (inside)	2
2775	Female	Over 90	2020/10/3	2020/10/11	Central	unemployed	unknown	8
2776	Male	40's	2020/10/10	2020/10/11	Southern	civil servant	contact with confirmed case	1
2778	Male	20's	2020/10/9	2020/10/11	Naha City	under investigation	contact with confirmed case (inside)	2
2779	Female	50's	2020/10/8	2020/10/11	Naha City	civil servant	contact with confirmed case	3
2780	Female	Less than 10	2020/10/10	2020/10/12	Central	under investigation	contact with confirmed case	2
2781	Male	30's	2020/10/9	2020/10/12	Central	under investigation	contact with confirmed case	3
2782	Female	30's	2020/10/6	2020/10/12	Central	medical professional	unknown	6
2783	Male	70's	2020/10/10	2020/10/12	Central	unemployed	contact with confirmed case (inside)	2
2784	Male	30's	2020/10/10	2020/10/12	Tomigusuku City	under investigation	contact with confirmed case (inside)	2
2785	Female	60's	2020/10/7	2020/10/12	Naha City	office worker	contact with confirmed case (inside)	5
2786	Male	40's	2020/10/9	2020/10/12	Naha City	military base worker	unknown	3
2787	Female	40's	2020/10/6	2020/10/12	Naha City	hospitality industry	contact with confirmed case	6
2788	Female	40's	2020/10/4	2020/10/12	Okinawa City	office worker	contact with confirmed case (inside)	8
2789	Male	10's	2020/10/11	2020/10/12	Naha City	under investigation	contact with confirmed case	1
2790	Female	20's	2020/10/11	2020/10/12	Naha City	unemployed	contact with confirmed case	1
2791	Male	60's	2020/10/3	2020/10/12	Urasoe City	medical professional	unknown	9
2792	Female	50's	2020/10/9	2020/10/12	Naha City	restaurant worker	contact with confirmed case (inside)	3
2794	Male	40's	2020/10/10	2020/10/12	Miyakojima City	hospitality industry	contact with confirmed case (inside)	2
2795	Male	Less than 10	2020/10/5	2020/10/12	Naha City	under investigation	contact with confirmed case (inside)	7
2796	Female	30's	2020/10/6	2020/10/12	Naha City	office worker	contact with confirmed case (inside)	6
2797	Male	30's	2020/10/5	2020/10/12	Naha City	office worker	contact with confirmed case (inside)	7
2798	Male	60's	2020/10/7	2020/10/12	Okinawa City	self-employed person	contact with confirmed case	5
2799	Female	60's	2020/10/12	2020/10/13	Urasoe City	unemployed	contact with confirmed case (inside)	1
2800	Female	30's	2020/10/11	2020/10/13	Urasoe City	unemployed	contact with confirmed case (inside)	2
2802	Male	20's	2020/10/12	2020/10/13	Naha City	office worker	contact with confirmed case	1
2803	Male	30's	2020/10/7	2020/10/13	Itoman City	transport worker	contact with confirmed case	6
2804	Male	30's	2020/10/10	2020/10/13	Itoman City	unemployed	contact with confirmed case	3
2805	Male	20's	2020/10/13	2020/10/13	Nago City	construction worker	unknown	0
2806	Male	50's	2020/10/10	2020/10/13	Naha City	construction worker	contact with confirmed case (inside)	3
2807	Female	Over 90	2020/10/12	2020/10/13	Nanjo City	unemployed	contact with confirmed case (inside)	1
2808	Male	50's	2020/10/12	2020/10/13	Urasoe City	civil servant	unknown	1
2809	Male	50's	2020/10/8	2020/10/13	Okinawa City	self-employed person	contact with confirmed case	5
2810	Female	20's	2020/10/12	2020/10/13	Urasoe City	medical professional	contact with confirmed case (inside)	1
2811	Male	60's	2020/10/8	2020/10/13	Naha City	office worker	contact with confirmed case	5
2812	Male	60's	2020/10/5	2020/10/13	Okinawa City	self-employed person	contact with confirmed case (inside)	8
2813	Female	70's	2020/10/13	2020/10/13	Urasoe City	under investigation	unknown	0
2814	Male	30's	2020/10/9	2020/10/13	Urasoe City	company exective	contact with confirmed case	4
2815	Male	30's	2020/10/9	2020/10/13	Urasoe City	office worker	contact with confirmed case	4
2816	Male	40's	2020/10/11	2020/10/14	Tomigusuku City	self-employed person	contact with confirmed case (inside)	3
2817	Male	40's	2020/10/6	2020/10/14	Naha City	restaurant worker	contact with confirmed case (inside)	8
2818	Male	60's	2020/10/12	2020/10/14	Naha City	under investigation	contact with confirmed case (inside)	2
2819	Male	50's	2020/10/12	2020/10/14	Okinawa City	under investigation	contact with confirmed case (inside)	2
2820	Male	50's	2020/10/12	2020/10/14	Miyakojima City	self-employed person	contact with confirmed case (inside)	2
2822	Male	30's	2020/10/12	2020/10/14	Naha City	office worker	contact with confirmed case (inside)	2
2823	Female	10's	2020/10/10	2020/10/14	Naha City	under investigation	contact with confirmed case (inside)	4
2824	Male	40's	2020/10/10	2020/10/14	Naha City	unemployed	unknown	4
2825	Male	60's	2020/10/9	2020/10/14	Naha City	office worker	contact with confirmed case	5
2826	Female	20's	2020/10/14	2020/10/14	Urasoe City	medical professional	contact with confirmed case (inside)	0
2827	Male	30's	2020/10/10	2020/10/14	Southern	restaurant worker	contact with confirmed case	4
2828	Male	40's	2020/10/13	2020/10/14	Naha City	under investigation	unknown	1
2829	Male	40's	2020/10/12	2020/10/14	Naha City	office worker	contact with confirmed case	2
2830	Female	30's	2020/10/13	2020/10/14	Urasoe City	unemployed	contact with confirmed case (inside)	1
2831	Female	30's	2020/10/8	2020/10/14	Urasoe City	office worker	contact with confirmed case (inside)	6
2832	Male	10's	2020/10/13	2020/10/14	Urasoe City	under investigation	contact with confirmed case (inside)	1
2834	Female	50's	2020/10/7	2020/10/14	Uruma City	under investigation	contact with confirmed case (inside)	7
2837	Male	30's	2020/10/9	2020/10/14	Naha City	administrative staff	contact with confirmed case (inside)	5
2839	Female	30's	2020/10/11	2020/10/14	Naha City	unemployed	unknown	3
2840	Female	40's	2020/10/14	2020/10/14	Urasoe City	facility staff	contact with confirmed case	0
2841	Female	20's	2020/10/9	2020/10/14	Naha City	under investigation	contact with confirmed case (inside)	5
2842	Female	40's	2020/10/11	2020/10/14	Nanjo City	under investigation	contact with confirmed case	3
2843	Male	40's	2020/10/8	2020/10/14	Naha City	office worker	unknown	6
2844	Male	40's	2020/10/2	2020/10/14	Southern	office worker	unknown	12
2845	Male	50's	2020/10/12	2020/10/14	Naha City	office worker	contact with confirmed case	2
2846	Female	70's	2020/10/14	2020/10/14	Southern	unemployed	contact with confirmed case (inside)	0
2847	Male	Over 90	2020/10/12	2020/10/14	Naha City	unemployed	contact with confirmed case (inside)	2
2848	Female	70's	2020/10/11	2020/10/14	Naha City	unemployed	unknown	3
2849	Female	20's	2020/10/6	2020/10/14	Uruma City	medical professional	contact with confirmed case	8
2850	Male	60's	2020/10/13	2020/10/14	Naha City	service worker	under investigation	1
2851	Female	20's	2020/10/13	2020/10/14	Ginowan City	office worker	unknown	1
2852	Male	70's	2020/10/14	2020/10/14	Naha City	unemployed	contact with confirmed case (inside)	0
2853	Female	30's	2020/10/13	2020/10/14	Ginowan City	hospitality industry	contact with confirmed case (inside)	1
2854	Male	40's	2020/10/13	2020/10/14	Naha City	office worker	contact with confirmed case (inside)	1
2855	Female	20's	2020/10/11	2020/10/14	Naha City	under investigation	contact with confirmed case (inside)	3
2856	Male	50's	2020/10/6	2020/10/15	Miyakojima City	civil servant	unknown	9
2857	Male	50's	2020/10/5	2020/10/15	Urasoe City	office worker	contact with confirmed case	10
2858	Male	30's	2020/10/6	2020/10/15	Nago City	civil servant	contact with confirmed case (inside)	9
2859	Female	60's	2020/9/28	2020/10/15	Urasoe City	hospitality industry	contact with confirmed case (inside)	17
2860	Male	50's	2020/10/10	2020/10/15	Naha City	medical professional	unknown	5
2861	Male	40's	2020/10/13	2020/10/15	Ginowan City	under investigation	contact with confirmed case (inside)	2
2862	Male	40's	2020/10/12	2020/10/15	Southern	office worker	contact with confirmed case	3
2863	Female	40's	2020/10/10	2020/10/15	Naha City	hospitality industry	contact with confirmed case (inside)	5
2864	Male	60's	2020/10/4	2020/10/15	Urasoe City	office worker	contact with confirmed case	11
2865	Male	20's	2020/10/11	2020/10/15	Ginowan City	medical professional	unknown	4
2866	Female	40's	2020/10/14	2020/10/15	Naha City	office worker	contact with confirmed case	1
2867	Female	40's	2020/10/12	2020/10/15	Naha City	restaurant worker	contact with confirmed case (inside)	3
2869	Male	70's	2020/10/10	2020/10/15	Naha City	unemployed	contact with confirmed case	5
2870	Male	Less than 10	2020/10/14	2020/10/15	Miyakojima City	under investigation	contact with confirmed case (inside)	1
2871	Female	40's	2020/10/13	2020/10/15	Miyakojima City	hospitality industry	contact with confirmed case (inside)	2
2873	Female	30's	2020/10/10	2020/10/15	Naha City	unemployed	contact with confirmed case	5
2874	Male	Less than 10	2020/10/11	2020/10/15	Urasoe City	under investigation	contact with confirmed case (inside)	4
2875	Female	Less than 10	2020/10/14	2020/10/15	Urasoe City	under investigation	contact with confirmed case (inside)	1
2876	Male	70's	2020/10/14	2020/10/15	Urasoe City	company exective	contact with confirmed case (inside)	1
2877	Male	60's	2020/10/14	2020/10/15	Naha City	company exective	contact with confirmed case	1
2878	Female	70's	2020/10/9	2020/10/15	Ishigaki City	unemployed	contact with confirmed case	6
2879	Female	80's	2020/10/13	2020/10/15	Ishigaki City	unemployed	contact with confirmed case (inside)	2
2880	Female	60's	2020/10/13	2020/10/15	Ishigaki City	unemployed	contact with confirmed case (inside)	2
2881	Female	80's	2020/10/10	2020/10/15	Ishigaki City	unemployed	contact with confirmed case (inside)	5
2882	Female	40's	2020/10/13	2020/10/16	Urasoe City	hospitality industry	contact with confirmed case (inside)	3
2883	Male	50's	2020/10/14	2020/10/16	Urasoe City	restaurant worker	contact with confirmed case (inside)	2
2884	Female	60's	2020/10/14	2020/10/16	Naha City	unemployed	unknown	2
2885	Female	30's	2020/10/13	2020/10/16	Miyakojima City	hospitality industry	contact with confirmed case	3
2886	Female	30's	2020/10/14	2020/10/16	Miyakojima City	office worker	contact with confirmed case (inside)	2
2887	Male	20's	2020/10/16	2020/10/16	Miyakojima City	office worker	contact with confirmed case (inside)	0
2888	Male	20's	2020/10/16	2020/10/16	Miyakojima City	office worker	contact with confirmed case (inside)	0
2889	Male	40's	2020/10/9	2020/10/16	Miyakojima City	construction worker	contact with confirmed case (inside)	7
2890	Male	Less than 10	2020/10/13	2020/10/16	Naha City	under investigation	unknown	3
2891	Male	20's	2020/10/15	2020/10/16	Naha City	medical professional	contact with confirmed case (inside)	1
2892	Male	60's	2020/10/14	2020/10/16	Naha City	office worker	unknown	2
2893	Female	40's	2020/10/10	2020/10/16	Naha City	administrative staff	contact with confirmed case (inside)	6
2894	Female	30's	2020/10/16	2020/10/16	Urasoe City	administrative staff	contact with confirmed case (inside)	0
2895	Female	60's	2020/10/6	2020/10/16	Nago City	under investigation	unknown	10
2896	Male	40's	2020/10/14	2020/10/16	Naha City	under investigation	contact with confirmed case (inside)	2
2897	Male	10's	2020/10/14	2020/10/16	Naha City	Student	contact with confirmed case (inside)	2
2898	Female	20's	2020/10/15	2020/10/16	Itoman City	office worker	contact with confirmed case	1
2899	Female	70's	2020/10/14	2020/10/16	Ishigaki City	under investigation	contact with confirmed case (inside)	2
2900	Female	Over 90	2020/10/14	2020/10/16	Ishigaki City	under investigation	contact with confirmed case (inside)	2
2901	Male	80's	2020/10/13	2020/10/16	Ishigaki City	under investigation	contact with confirmed case (inside)	3
2902	Male	80's	2020/10/14	2020/10/16	Ishigaki City	under investigation	contact with confirmed case (inside)	2
2903	Male	80's	2020/10/14	2020/10/16	Ishigaki City	under investigation	contact with confirmed case (inside)	2
2904	Male	20's	2020/10/10	2020/10/16	Naha City	office worker	contact with confirmed case	6
2906	Female	70's	2020/10/8	2020/10/16	Naha City	unemployed	contact with confirmed case	8
2907	Male	70's	2020/10/11	2020/10/16	Naha City	unemployed	contact with confirmed case (inside)	5
2908	Male	40's	2020/10/7	2020/10/16	Southern	office worker	contact with confirmed case	9
2909	Male	30's	2020/10/14	2020/10/16	Miyakojima City	office worker	contact with confirmed case	2
2910	Female	30's	2020/10/5	2020/10/16	Miyakojima City	office worker	contact with confirmed case (inside)	11
2911	Male	50's	2020/10/3	2020/10/16	Miyakojima City	self-employed person	contact with confirmed case (inside)	13
2912	Male	40's	2020/10/14	2020/10/16	Okinawa City	medical professional	under investigation	2
2914	Female	40's	2020/10/8	2020/10/16	Central	care worker	contact with confirmed case (inside)	8
2915	Male	Less than 10	2020/10/11	2020/10/16	Central	under investigation	contact with confirmed case (inside)	5
2916	Male	10's	2020/10/13	2020/10/16	Central	under investigation	contact with confirmed case (inside)	3
2917	Male	10's	2020/10/6	2020/10/16	Central	under investigation	contact with confirmed case	10
2918	Female	50's	2020/10/13	2020/10/16	Southern	administrative staff	contact with confirmed case (inside)	3
2919	Male	20's	2020/10/15	2020/10/17	Tomigusuku City	restaurant worker	contact with confirmed case (inside)	2
2920	Male	50's	2020/10/13	2020/10/17	Ginowan City	facility staff	contact with confirmed case (inside)	4
2921	Female	30's	2020/10/9	2020/10/17	Naha City	office worker	contact with confirmed case (inside)	8
2922	Male	Less than 10	2020/10/13	2020/10/17	Miyakojima City	under investigation	contact with confirmed case (inside)	4
2923	Male	20's	2020/10/12	2020/10/17	Miyakojima City	restaurant worker	contact with confirmed case (inside)	5
2924	Female	40's	2020/10/10	2020/10/15	Urasoe City	hospitality industry	contact with confirmed case	5
2925	Male	60's	2020/10/5	2020/10/15	Central	unemployed	contact with confirmed case (inside)	10
2926	Male	40's	2020/10/14	2020/10/17	Naha City	office worker	unknown	3
2927	Male	40's	2020/10/16	2020/10/17	Itoman City	medical professional	contact with confirmed case (inside)	1
2928	Male	30's	2020/10/16	2020/10/17	Southern	office worker	unknown	1
2929	Female	20's	2020/10/16	2020/10/17	Miyakojima City	hospitality industry	contact with confirmed case (inside)	1
2930	Male	60's	2020/10/13	2020/10/17	Miyakojima City	service worker	unknown	4
2931	Female	50's	2020/10/16	2020/10/17	Okinawa City	unemployed	contact with confirmed case	1
2933	Male	50's	2020/10/9	2020/10/17	Urasoe City	military base worker	contact with confirmed case	8
2935	Male	40's	2020/10/17	2020/10/17	Tomigusuku City	office worker	contact with confirmed case (inside)	0
2936	Male	40's	2020/10/14	2020/10/17	Urasoe City	self-employed person	contact with confirmed case (inside)	3
2937	Male	50's	2020/10/17	2020/10/17	Ishigaki City	under investigation	contact with confirmed case (inside)	0
2938	Male	40's	2020/10/17	2020/10/17	Ishigaki City	under investigation	contact with confirmed case (inside)	0
2939	Female	60's	2020/10/17	2020/10/17	Ishigaki City	under investigation	contact with confirmed case (inside)	0
2940	Male	70's	2020/10/17	2020/10/17	Ishigaki City	under investigation	contact with confirmed case (inside)	0
2941	Male	Over 90	2020/10/17	2020/10/17	Ishigaki City	under investigation	contact with confirmed case (inside)	0
2942	Female	Over 90	2020/10/17	2020/10/17	Ishigaki City	under investigation	contact with confirmed case (inside)	0
2943	Male	Over 90	2020/10/15	2020/10/16	Ishigaki City	under investigation	contact with confirmed case (inside)	1
2944	Male	20's	2020/10/15	2020/10/18	Naha City	office worker	contact with confirmed case (inside)	3
2945	Male	20's	2020/10/12	2020/10/18	Urasoe City	office worker	contact with confirmed case (inside)	6
2946	Female	30's	2020/10/16	2020/10/18	Urasoe City	medical professional	contact with confirmed case (inside)	2
2947	Male	30's	2020/10/14	2020/10/18	Ishigaki City	medical professional	contact with confirmed case (inside)	4
2948	Male	30's	2020/10/16	2020/10/18	Ishigaki City	medical professional	contact with confirmed case (inside)	2
2949	Female	20's	2020/10/17	2020/10/18	Ishigaki City	medical professional	contact with confirmed case (inside)	1
2950	Female	40's	2020/10/16	2020/10/18	Ishigaki City	medical professional	contact with confirmed case (inside)	2
2951	Male	30's	2020/10/11	2020/10/18	Central	construction worker	contact with confirmed case	7
2952	Male	10's	2020/10/16	2020/10/18	Miyakojima City	under investigation	contact with confirmed case (inside)	2
2953	Male	50's	2020/10/17	2020/10/18	Naha City	hospitality industry	contact with confirmed case (inside)	1
2954	Male	40's	2020/10/14	2020/10/18	Naha City	restaurant worker	contact with confirmed case	4
2955	Male	40's	2020/10/15	2020/10/18	Naha City	unemployed	contact with confirmed case	3
2956	Female	50's	2020/10/15	2020/10/18	Naha City	administrative staff	contact with confirmed case (inside)	3
2957	Male	40's	2020/10/13	2020/10/18	Nanjo City	office worker	unknown	5
2958	Male	40's	2020/10/14	2020/10/18	Okinawa City	unemployed	unknown	4
2959	Female	60's	2020/10/13	2020/10/18	Naha City	self-employed person	contact with confirmed case	5
2960	Male	Over 90	2020/10/17	2020/10/18	Ishigaki City	under investigation	contact with confirmed case (inside)	1
2961	Male	Over 90	2020/10/17	2020/10/18	Ishigaki City	under investigation	contact with confirmed case (inside)	1
2962	Male	70's	2020/10/18	2020/10/18	Yaeyama	under investigation	contact with confirmed case (inside)	0
2963	Female	Over 90	2020/10/16	2020/10/18	Itoman City	unemployed	contact with confirmed case (inside)	2
2964	Male	Over 90	2020/10/14	2020/10/18	Naha City	unemployed	contact with confirmed case (inside)	4
2965	Male	80's	2020/10/15	2020/10/18	Southern	unemployed	contact with confirmed case (inside)	3
2967	Female	80's	2020/10/17	2020/10/18	Naha City	unemployed	contact with confirmed case (inside)	1
2968	Female	30's	2020/10/13	2020/10/18	Nago City	unemployed	contact with confirmed case (inside)	5
2969	Male	60's	2020/10/17	2020/10/18	Okinawa City	military base worker	contact with confirmed case (inside)	1
2970	Female	50's	2020/10/17	2020/10/18	Okinawa City	association staff member	contact with confirmed case (inside)	1
2972	Male	50's	2020/10/13	2020/10/18	Nago City	self-employed person	unknown	5
2973	Female	40's	2020/10/16	2020/10/18	Miyakojima City	restaurant worker	unknown	2
2974	Female	50's	2020/10/10	2020/10/18	Urasoe City	care worker	contact with confirmed case	8
2975	Female	20's	2020/10/16	2020/10/19	Urasoe City	office worker	contact with confirmed case (inside)	3
2977	Male	40's	2020/10/17	2020/10/19	Urasoe City	office worker	contact with confirmed case (inside)	2
2978	Male	40's	2020/10/5	2020/10/19	Miyakojima City	office worker	contact with confirmed case (inside)	14
2979	Female	20's	2020/10/17	2020/10/19	Miyakojima City	hospitality industry	contact with confirmed case (inside)	2
2980	Male	30's	2020/10/14	2020/10/19	Miyakojima City	office worker	contact with confirmed case (inside)	5
2981	Male	40's	2020/10/15	2020/10/19	Miyakojima City	office worker	unknown	4
2982	Male	80's	2020/10/16	2020/10/19	Ishigaki City	unemployed	contact with confirmed case (inside)	3
2983	Female	80's	2020/10/18	2020/10/19	Ishigaki City	unemployed	contact with confirmed case (inside)	1
2984	Female	Over 90	2020/10/16	2020/10/19	Ishigaki City	unemployed	contact with confirmed case (inside)	3
2985	Male	60's	2020/10/18	2020/10/19	Yaeyama	unemployed	contact with confirmed case (inside)	1
2986	Female	40's	2020/10/15	2020/10/19	Ishigaki City	medical professional	contact with confirmed case (inside)	4
2987	Female	70's	2020/10/2	2020/10/19	Naha City	unemployed	contact with confirmed case	17
2988	Female	20's	2020/10/17	2020/10/19	Naha City	office worker	contact with confirmed case (inside)	2
2989	Male	30's	2020/10/15	2020/10/19	Naha City	self-employed person	unknown	4
2990	Male	30's	2020/10/16	2020/10/19	Nanjo City	civil servant	under investigation	3
2991	Female	10's	2020/10/13	2020/10/19	Naha City	under investigation	contact with confirmed case (inside)	6
2992	Male	40's	2020/10/16	2020/10/19	Nanjo City	office worker	contact with confirmed case (inside)	3
2993	Male	70's	2020/10/16	2020/10/19	Southern	service worker	contact with confirmed case	3
2994	Male	10's	2020/10/18	2020/10/19	Miyakojima City	under investigation	contact with confirmed case (inside)	1
2995	Female	60's	2020/10/15	2020/10/19	Urasoe City	unemployed	contact with confirmed case (inside)	4
2996	Male	80's	2020/10/16	2020/10/19	Naha City	under investigation	contact with confirmed case (inside)	3
2997	Male	30's	2020/10/18	2020/10/19	Itoman City	medical professional	contact with confirmed case	1
2998	Male	40's	2020/10/13	2020/10/19	Naha City	restaurant worker	contact with confirmed case	6
2999	Male	50's	2020/10/13	2020/10/19	Naha City	office worker	contact with confirmed case	6
3000	Male	30's	2020/10/16	2020/10/19	Central	self-employed person	contact with confirmed case	3
3001	Male	20's	2020/10/19	2020/10/19	Okinawa City	medical professional	contact with confirmed case (inside)	0
3002	Male	70's	2020/10/14	2020/10/19	Ishigaki City	under investigation	contact with confirmed case (inside)	5
3003	Female	50's	2020/10/17	2020/10/19	Uruma City	under investigation	contact with confirmed case (inside)	2
3005	Female	30's	2020/10/18	2020/10/20	Ishigaki City	medical professional	contact with confirmed case (inside)	2
3006	Female	60's	2020/10/18	2020/10/20	Ishigaki City	medical professional	contact with confirmed case (inside)	2
3007	Female	50's	2020/10/15	2020/10/20	Ishigaki City	medical professional	contact with confirmed case (inside)	5
3008	Male	50's	2020/10/18	2020/10/20	Ishigaki City	medical professional	contact with confirmed case (inside)	2
3009	Female	60's	2020/10/19	2020/10/20	Urasoe City	restaurant worker	contact with confirmed case (inside)	1
3010	Female	30's	2020/10/15	2020/10/20	Southern	under investigation	contact with confirmed case	5
3011	Male	20's	2020/10/17	2020/10/20	Ginowan City	office worker	contact with confirmed case (inside)	3
3012	Male	40's	2020/10/18	2020/10/20	Uruma City	construction worker	contact with confirmed case	2
3013	Male	60's	2020/10/17	2020/10/20	Naha City	unemployed	unknown	3
3014	Female	30's	2020/10/15	2020/10/20	Ginowan City	under investigation	contact with confirmed case	5
3015	Male	30's	2020/10/19	2020/10/20	Naha City	restaurant worker	contact with confirmed case	1
3016	Male	70's	2020/10/16	2020/10/20	Naha City	under investigation	contact with confirmed case	4
3017	Female	40's	2020/10/17	2020/10/20	Naha City	office worker	contact with confirmed case	3
3018	Female	60's	2020/10/18	2020/10/20	Southern	restaurant worker	contact with confirmed case	2
3019	Male	40's	2020/10/19	2020/10/20	Southern	restaurant worker	contact with confirmed case	1
3021	Male	30's	2020/10/20	2020/10/20	Central	under investigation	unknown	0
3022	Male	20's	2020/10/10	2020/10/20	Uruma City	restaurant worker	contact with confirmed case (inside)	10
3023	Male	10's	2020/10/13	2020/10/20	Central	under investigation	contact with confirmed case (inside)	7
3024	Male	60's	2020/10/19	2020/10/20	Tomigusuku City	office worker	contact with confirmed case	1
3026	Female	60's	2020/10/19	2020/10/20	Okinawa City	under investigation	unknown	1
3027	Male	70's	2020/10/16	2020/10/20	Urasoe City	office worker	contact with confirmed case	4
3028	Male	20's	2020/10/15	2020/10/20	Ishigaki City	medical professional	contact with confirmed case (inside)	5
3029	Male	50's	2020/10/19	2020/10/20	Ishigaki City	medical professional	contact with confirmed case (inside)	1
3030	Female	80's	2020/10/20	2020/10/20	Ishigaki City	under investigation	contact with confirmed case (inside)	0
3031	Male	50's	2020/10/13	2020/10/20	Naha City	office worker	unknown	7
3032	Male	50's	2020/10/19	2020/10/20	Ginowan City	medical professional	contact with confirmed case (inside)	1
3033	Female	20's	2020/10/16	2020/10/20	Urasoe City	medical professional	contact with confirmed case (inside)	4
3034	Male	60's	2020/10/14	2020/10/20	Okinawa City	office worker	contact with confirmed case (inside)	6
3035	Male	60's	2020/10/17	2020/10/20	Urasoe City	service worker	contact with confirmed case	3
3036	Female	20's	2020/10/10	2020/10/12	Southern	unemployed	unknown	2
3037	Female	40's	2020/10/18	2020/10/21	Naha City	office worker	contact with confirmed case (inside)	3
3038	Female	20's	2020/10/18	2020/10/21	Naha City	Student	contact with confirmed case (inside)	3
3039	Male	20's	2020/10/13	2020/10/21	Naha City	office worker	contact with confirmed case (inside)	8
3040	Female	Less than 10	2020/10/17	2020/10/21	Central	under investigation	contact with confirmed case (inside)	4
3041	Female	Less than 10	2020/10/19	2020/10/21	Central	under investigation	contact with confirmed case (inside)	2
3042	Male	Less than 10	2020/10/19	2020/10/21	Central	under investigation	contact with confirmed case (inside)	2
3043	Female	20's	2020/10/16	2020/10/21	Central	unemployed	contact with confirmed case (inside)	5
3044	Male	20's	2020/10/18	2020/10/21	Urasoe City	office worker	contact with confirmed case (inside)	3
3045	Male	80's	2020/10/16	2020/10/21	Ishigaki City	unemployed	contact with confirmed case (inside)	5
3046	Male	20's	2020/10/16	2020/10/21	Miyakojima City	office worker	contact with confirmed case (inside)	5
3047	Male	60's	2020/10/11	2020/10/21	Naha City	medical professional	contact with confirmed case	10
3048	Male	40's	2020/10/11	2020/10/21	Miyakojima City	self-employed person	contact with confirmed case (inside)	10
3049	Male	50's	2020/10/16	2020/10/21	Naha City	office worker	contact with confirmed case (inside)	5
3050	Female	50's	2020/10/18	2020/10/21	Southern	self-employed person	contact with confirmed case (inside)	3
3051	Male	10's	2020/10/17	2020/10/21	Central	under investigation	contact with confirmed case	4
3052	Male	30's	2020/10/21	2020/10/21	Urasoe City	restaurant worker	contact with confirmed case	0
3053	Male	50's	2020/10/14	2020/10/21	Tomigusuku City	farmer	contact with confirmed case	7
3054	Female	20's	2020/10/16	2020/10/21	Naha City	under investigation	contact with confirmed case (inside)	5
3055	Female	30's	2020/10/20	2020/10/21	Urasoe City	office worker	unknown	1
3056	Male	40's	2020/10/17	2020/10/21	Naha City	office worker	contact with confirmed case (inside)	4
3057	Female	40's	2020/10/9	2020/10/21	Nago City	restaurant worker	contact with confirmed case	12
3058	Female	70's	2020/10/19	2020/10/21	Nanjo City	unemployed	contact with confirmed case (inside)	2
3059	Male	70's	2020/10/17	2020/10/21	Nanjo City	farmer	contact with confirmed case (inside)	4
3060	Female	50's	2020/10/17	2020/10/21	Naha City	unemployed	unknown	4
3061	Female	40's	2020/10/10	2020/10/21	Naha City	hospitality industry	contact with confirmed case (inside)	11
3062	Male	40's	2020/10/19	2020/10/21	Ginowan City	under investigation	contact with confirmed case	2
3063	Female	40's	2020/10/18	2020/10/21	Okinawa City	administrative staff	contact with confirmed case (inside)	3
3064	Male	20's	2020/10/16	2020/10/21	Central	hospitality industry	contact with confirmed case	5
3065	Female	60's	2020/10/20	2020/10/21	Okinawa City	office worker	contact with confirmed case (inside)	1
3068	Female	50's	2020/10/16	2020/10/21	Okinawa City	restaurant worker	contact with confirmed case (inside)	5
3069	Male	60's	2020/10/19	2020/10/21	Central	self-employed person	contact with confirmed case (inside)	2
3070	Female	40's	2020/10/16	2020/10/21	Ginowan City	unemployed	contact with confirmed case	5
3071	Female	20's	2020/10/16	2020/10/21	Ginowan City	self-employed person	contact with confirmed case	5
3072	Male	30's	2020/10/17	2020/10/21	Itoman City	office worker	unknown	4
3073	Male	40's	2020/10/20	2020/10/21	Central	office worker	contact with confirmed case (inside)	1
3074	Male	20's	2020/10/19	2020/10/21	Naha City	hospitality industry	under investigation	2
3075	Female	50's	2020/10/20	2020/10/22	Southern	unemployed	contact with confirmed case (inside)	2
3076	Female	70's	2020/10/14	2020/10/22	Ishigaki City	unemployed	contact with confirmed case (inside)	8
3077	Female	80's	2020/10/15	2020/10/22	Ishigaki City	unemployed	contact with confirmed case (inside)	7
3078	Female	70's	2020/10/16	2020/10/22	Ishigaki City	unemployed	contact with confirmed case (inside)	6
3079	Female	20's	2020/10/22	2020/10/22	Miyakojima City	hospitality industry	contact with confirmed case (inside)	0
3080	Male	40's	2020/10/18	2020/10/22	Miyakojima City	civil servant	contact with confirmed case (inside)	4
3081	Female	30's	2020/10/20	2020/10/22	Miyakojima City	under investigation	contact with confirmed case (inside)	2
3082	Male	50's	2020/10/22	2020/10/22	Miyakojima City	office worker	contact with confirmed case (inside)	0
3083	Male	30's	2020/10/22	2020/10/22	Miyakojima City	restaurant worker	contact with confirmed case (inside)	0
3084	Female	60's	2020/10/19	2020/10/22	Miyakojima City	restaurant worker	contact with confirmed case (inside)	3
3085	Male	60's	2020/10/20	2020/10/22	Okinawa City	unemployed	contact with confirmed case (inside)	2
3086	Male	30's	2020/10/21	2020/10/22	Southern	medical professional	contact with confirmed case (inside)	1
3087	Male	40's	2020/10/22	2020/10/22	Uruma City	medical professional	unknown	0
3089	Male	50's	2020/10/18	2020/10/22	Nago City	fisherman	contact with confirmed case (inside)	4
3091	Male	20's	2020/10/19	2020/10/22	Naha City	office worker	unknown	3
3092	Female	20's	2020/10/17	2020/10/22	Okinawa City	office worker	contact with confirmed case (inside)	5
3093	Male	40's	2020/10/15	2020/10/22	Okinawa City	office worker	contact with confirmed case (inside)	7
3095	Male	40's	2020/10/11	2020/10/22	Urasoe City	self-employed person	unknown	11
3096	Female	40's	2020/10/18	2020/10/22	Urasoe City	hospitality industry	contact with confirmed case	4
3097	Female	30's	2020/10/21	2020/10/22	Nago City	civil servant	unknown	1
3098	Male	60's	2020/10/21	2020/10/22	Nanjo City	assemblyman	contact with confirmed case	1
3099	Female	20's	2020/10/19	2020/10/22	Tomigusuku City	office worker	unknown	3
3100	Male	70's	2020/10/19	2020/10/22	Southern	medical professional	contact with confirmed case	3
3101	Male	30's	2020/10/16	2020/10/22	Tomigusuku City	restaurant worker	contact with confirmed case	6
3102	Male	50's	2020/10/19	2020/10/22	Naha City	restaurant worker	under investigation	3
3103	Female	50's	2020/10/19	2020/10/22	Urasoe City	under investigation	contact with confirmed case	3
3104	Male	50's	2020/10/15	2020/10/22	Naha City	office worker	contact with confirmed case (inside)	7
3105	Female	40's	2020/10/14	2020/10/22	Naha City	hospitality industry	contact with confirmed case (inside)	8
3106	Male	50's	2020/10/14	2020/10/22	Urasoe City	hospitality industry	contact with confirmed case (inside)	8
3107	Female	30's	2020/10/21	2020/10/22	Ishigaki City	under investigation	contact with confirmed case (inside)	1
3108	Male	Over 90	2020/10/21	2020/10/22	Ishigaki City	unemployed	contact with confirmed case (inside)	1
3109	Female	Over 90	2020/10/19	2020/10/22	Ishigaki City	unemployed	contact with confirmed case (inside)	3
3110	Female	40's	2020/10/15	2020/10/22	Southern	restaurant worker	contact with confirmed case	7
3111	Female	10's	2020/10/20	2020/10/22	Southern	under investigation	contact with confirmed case (inside)	2
3113	Male	30's	2020/10/19	2020/10/22	Naha City	restaurant worker	contact with confirmed case (inside)	3
3114	Female	20's	2020/10/15	2020/10/22	Okinawa City	unemployed	contact with confirmed case (inside)	7
3115	Female	40's	2020/10/11	2020/10/22	Urasoe City	office worker	unknown	11
3116	Male	20's	2020/10/21	2020/10/22	Central	Student	contact with confirmed case (inside)	1
3117	Male	10's	2020/10/13	2020/10/23	Uruma City	under investigation	contact with confirmed case (inside)	10
3118	Male	40's	2020/10/20	2020/10/23	Nago City	office worker	contact with confirmed case (inside)	3
3119	Female	80's	2020/10/17	2020/10/23	Ishigaki City	unemployed	contact with confirmed case (inside)	6
3120	Female	80's	2020/10/16	2020/10/23	Ishigaki City	unemployed	contact with confirmed case (inside)	7
3121	Male	40's	2020/10/21	2020/10/23	Miyakojima City	construction worker	contact with confirmed case (inside)	2
3123	Male	50's	2020/10/22	2020/10/23	Urasoe City	assemblyman	contact with confirmed case (inside)	1
3130	Male	70's	2020/10/22	2020/10/23	Uruma City	assemblyman	contact with confirmed case (inside)	1
3131	Male	50's	2020/10/19	2020/10/23	Naha City	restaurant worker	contact with confirmed case	4
3132	Male	50's	2020/10/21	2020/10/23	Northern	civil servant	contact with confirmed case	2
3133	Female	40's	2020/10/22	2020/10/23	Nanjo City	unemployed	contact with confirmed case (inside)	1
3134	Male	40's	2020/10/22	2020/10/23	Southern	office worker	unknown	1
3135	Female	30's	2020/10/19	2020/10/23	Itoman City	civil servant	contact with confirmed case (inside)	4
3136	Female	20's	2020/10/21	2020/10/23	Naha City	office worker	contact with confirmed case	2
3137	Male	40's	2020/10/20	2020/10/23	Northern	self-employed person	unknown	3
3138	Female	60's	2020/10/17	2020/10/23	Nago City	under investigation	contact with confirmed case (inside)	6
3139	Female	10's	2020/10/23	2020/10/23	Nanjo City	under investigation	contact with confirmed case	0
3140	Male	20's	2020/10/14	2020/10/23	Ginowan City	office worker	contact with confirmed case (inside)	9
3141	Male	60's	2020/10/14	2020/10/23	Ginowan City	self-employed person	unknown	9
3142	Female	Over 90	2020/10/21	2020/10/23	Naha City	unemployed	contact with confirmed case	2
3143	Female	30's	2020/10/18	2020/10/23	Naha City	office worker	unknown	5
3144	Female	40's	2020/10/21	2020/10/23	Naha City	restaurant worker	contact with confirmed case	2
3145	Male	40's	2020/10/21	2020/10/23	Naha City	self-employed person	contact with confirmed case	2
3146	Male	70's	2020/10/19	2020/10/23	Naha City	service worker	contact with confirmed case	4
3147	Male	70's	2020/10/22	2020/10/23	Naha City	self-employed person	contact with confirmed case (inside)	1
3148	Female	20's	2020/10/22	2020/10/23	Miyakojima City	unemployed	contact with confirmed case (inside)	1
3149	Female	50's	2020/10/20	2020/10/23	Naha City	administrative staff	contact with confirmed case (inside)	3
3150	Female	70's	2020/10/16	2020/10/23	Urasoe City	unemployed	contact with confirmed case (inside)	7
3151	Male	40's	2020/10/19	2020/10/23	Naha City	restaurant worker	contact with confirmed case	4
3152	Male	60's	2020/10/22	2020/10/23	Okinawa City	under investigation	contact with confirmed case (inside)	1
3153	Female	Less than 10	2020/10/22	2020/10/23	Okinawa City	under investigation	contact with confirmed case	1
3154	Female	80's	2020/10/23	2020/10/23	Naha City	unemployed	contact with confirmed case	0
3155	Male	50's	2020/10/20	2020/10/23	Tomigusuku City	office worker	contact with confirmed case (inside)	3
3156	Female	50's	2020/10/19	2020/10/23	Urasoe City	hospitality industry	contact with confirmed case	4
3157	Male	30's	2020/10/15	2020/10/23	Naha City	unemployed	contact with confirmed case	8
3158	Male	30's	2020/10/16	2020/10/23	Okinawa City	childcare worker	unknown	7
3160	Male	60's	2020/10/20	2020/10/24	Ishigaki City	under investigation	contact with confirmed case	4
3161	Female	40's	2020/10/22	2020/10/24	Ishigaki City	under investigation	contact with confirmed case (inside)	2
3162	Female	40's	2020/10/22	2020/10/24	Ishigaki City	medical professional	contact with confirmed case (inside)	2
3163	Female	30's	2020/10/17	2020/10/24	Ishigaki City	medical professional	contact with confirmed case (inside)	7
3164	Female	40's	2020/10/22	2020/10/24	Ishigaki City	medical professional	contact with confirmed case (inside)	2
3165	Female	50's	2020/10/21	2020/10/24	Tomigusuku City	office worker	contact with confirmed case (inside)	3
3166	Male	30's	2020/10/15	2020/10/24	Okinawa City	restaurant worker	under investigation	9
3167	Female	50's	2020/10/20	2020/10/24	Naha City	under investigation	contact with confirmed case (inside)	4
3168	Male	70's	2020/10/14	2020/10/24	Naha City	unemployed	unknown	10
3169	Male	30's	2020/10/21	2020/10/24	Naha City	office worker	contact with confirmed case (outside)	3
3170	Male	40's	2020/10/23	2020/10/24	Itoman City	assemblyman	contact with confirmed case (inside)	1
3171	Male	50's	2020/10/21	2020/10/24	Miyakojima City	medical professional	contact with confirmed case (inside)	3
3172	Male	60's	2020/10/22	2020/10/24	Uruma City	office worker	contact with confirmed case	2
3173	Male	30's	2020/10/23	2020/10/24	Urasoe City	restaurant worker	contact with confirmed case	1
3174	Male	30's	2020/10/21	2020/10/24	Okinawa City	construction worker	contact with confirmed case (inside)	3
3175	Female	60's	2020/10/17	2020/10/24	Southern	office worker	contact with confirmed case	7
3176	Male	20's	2020/10/22	2020/10/24	Naha City	office worker	contact with confirmed case	2
3177	Male	50's	2020/10/21	2020/10/24	Southern	office worker	contact with confirmed case (inside)	3
3178	Male	50's	2020/10/22	2020/10/24	Okinawa City	under investigation	contact with confirmed case (inside)	2
3179	Female	60's	2020/10/16	2020/10/24	Okinawa City	restaurant worker	under investigation	8
3180	Male	50's	2020/10/23	2020/10/24	Okinawa City	office worker	contact with confirmed case (inside)	1
3182	Male	20's	2020/10/21	2020/10/24	Naha City	self-employed person	contact with confirmed case (inside)	3
3183	Female	40's	2020/10/21	2020/10/24	Naha City	hospitality industry	contact with confirmed case	3
3184	Male	70's	2020/10/23	2020/10/24	Yaeyama	unemployed	contact with confirmed case (inside)	1
3185	Male	40's	2020/10/21	2020/10/24	Itoman City	office worker	under investigation	3
3186	Male	50's	2020/10/22	2020/10/24	Nanjo City	company exective	contact with confirmed case (inside)	2
3187	Female	60's	2020/10/21	2020/10/24	Central	self-employed person	contact with confirmed case	3
3188	Male	20's	2020/10/20	2020/10/24	Naha City	office worker	contact with confirmed case (inside)	4
3189	Male	50's	2020/10/22	2020/10/24	Naha City	restaurant worker	contact with confirmed case (inside)	2
3190	Male	30's	2020/10/23	2020/10/24	Naha City	restaurant worker	contact with confirmed case (inside)	1
3191	Female	60's	2020/10/20	2020/10/24	Ginowan City	under investigation	contact with confirmed case (inside)	4
3192	Female	50's	2020/10/18	2020/10/24	Naha City	office worker	contact with confirmed case	6
3193	Male	50's	2020/10/21	2020/10/24	Urasoe City	office worker	unknown	3
3194	Female	30's	2020/10/21	2020/10/24	Naha City	office worker	contact with confirmed case (inside)	3
3195	Female	40's	2020/10/23	2020/10/25	Urasoe City	administrative staff	contact with confirmed case (inside)	2
3196	Female	30's	2020/10/22	2020/10/25	Itoman City	self-employed person	contact with confirmed case (inside)	3
3197	Male	40's	2020/10/21	2020/10/25	Urasoe City	self-employed person	contact with confirmed case (inside)	4
3198	Female	10's	2020/10/23	2020/10/25	Nanjo City	under investigation	contact with confirmed case (inside)	2
3200	Female	50's	2020/10/19	2020/10/25	Okinawa City	office worker	contact with confirmed case (inside)	6
3201	Male	60's	2020/10/25	2020/10/25	Miyakojima City	assemblyman	contact with confirmed case (inside)	0
3202	Male	20's	2020/10/17	2020/10/25	Naha City	under investigation	contact with confirmed case	8
3203	Male	50's	2020/10/21	2020/10/25	Southern	office worker	unknown	4
3204	Male	50's	2020/10/24	2020/10/25	Tomigusuku City	office worker	unknown	1
3205	Male	60's	2020/10/23	2020/10/25	Tomigusuku City	farmer	contact with confirmed case (inside)	2
3206	Male	50's	2020/10/20	2020/10/25	Naha City	hospitality industry	contact with confirmed case (inside)	5
3208	Male	30's	2020/10/17	2020/10/25	Naha City	restaurant worker	contact with confirmed case (inside)	8
3209	Male	50's	2020/10/14	2020/10/25	Nago City	under investigation	contact with confirmed case	11
3210	Male	40's	2020/10/13	2020/10/25	Nago City	restaurant worker	contact with confirmed case (inside)	12
3211	Female	40's	2020/10/20	2020/10/23	Ishigaki City	office worker	contact with confirmed case	3
3212	Male	50's	2020/10/21	2020/10/26	Miyakojima City	office worker	contact with confirmed case	5
3213	Female	40's	2020/10/22	2020/10/26	Ishigaki City	restaurant worker	contact with confirmed case (inside)	4
3214	Female	Over 90	2020/10/24	2020/10/26	Ishigaki City	unemployed	contact with confirmed case (inside)	2
3215	Female	50's	2020/10/24	2020/10/26	Ishigaki City	medical professional	contact with confirmed case (inside)	2
3216	Female	50's	2020/10/24	2020/10/26	Ishigaki City	medical professional	contact with confirmed case (inside)	2
3217	Male	70's	2020/10/23	2020/10/26	Naha City	under investigation	contact with confirmed case (inside)	3
3218	Male	30's	2020/10/23	2020/10/26	Naha City	office worker	contact with confirmed case (inside)	3
3219	Male	40's	2020/10/21	2020/10/26	Okinawa City	care worker	contact with confirmed case (inside)	5
3220	Female	Less than 10	2020/10/24	2020/10/26	Okinawa City	under investigation	contact with confirmed case (inside)	2
3221	Female	40's	2020/10/24	2020/10/26	Urasoe City	self-employed person	contact with confirmed case (inside)	2
3222	Male	60's	2020/10/24	2020/10/26	Southern	under investigation	contact with confirmed case (inside)	2
3223	Female	10's	2020/10/15	2020/10/26	Urasoe City	under investigation	contact with confirmed case (inside)	11
3224	Male	10's	2020/10/24	2020/10/26	Urasoe City	under investigation	contact with confirmed case (inside)	2
3225	Female	40's	2020/10/23	2020/10/26	Southern	office worker	contact with confirmed case (inside)	3
3226	Female	10's	2020/10/24	2020/10/26	Southern	under investigation	contact with confirmed case (inside)	2
3227	Male	40's	2020/10/25	2020/10/26	Urasoe City	office worker	contact with confirmed case (inside)	1
3228	Male	10's	2020/10/24	2020/10/26	Southern	under investigation	contact with confirmed case (inside)	2
3229	Male	40's	2020/10/18	2020/10/26	Nanjo City	office worker	contact with confirmed case (inside)	8
3230	Female	10's	2020/10/24	2020/10/26	Southern	under investigation	contact with confirmed case (inside)	2
3231	Male	50's	2020/10/23	2020/10/26	Naha City	under investigation	contact with confirmed case (inside)	3
3232	Male	40's	2020/10/23	2020/10/26	Naha City	under investigation	contact with confirmed case (inside)	3
3233	Male	10's	2020/10/21	2020/10/26	Naha City	under investigation	contact with confirmed case	5
3234	Male	50's	2020/10/25	2020/10/26	Naha City	self-employed person	contact with confirmed case	1
3235	Female	70's	2020/10/17	2020/10/26	Urasoe City	restaurant worker	contact with confirmed case	9
3236	Male	70's	2020/10/20	2020/10/26	Urasoe City	self-employed person	contact with confirmed case (inside)	6
3237	Male	20's	2020/10/19	2020/10/26	Urasoe City	service worker	contact with confirmed case	7
3238	Male	40's	2020/10/23	2020/10/26	Southern	office worker	contact with confirmed case	3
3239	Male	40's	2020/10/13	2020/10/26	Tomigusuku City	self-employed person	unknown	13
3240	Female	50's	2020/10/19	2020/10/26	Naha City	office worker	unknown	7
3241	Male	40's	2020/10/23	2020/10/26	Naha City	restaurant worker	contact with confirmed case	3
3242	Female	40's	2020/10/22	2020/10/26	Central	self-employed person	contact with confirmed case	4
3243	Female	40's	2020/10/25	2020/10/26	Naha City	under investigation	contact with confirmed case (inside)	1
3244	Male	10's	2020/10/23	2020/10/26	Central	under investigation	contact with confirmed case (inside)	3
3245	Female	30's	2020/10/19	2020/10/26	Ginowan City	office worker	contact with confirmed case	7
3247	Female	40's	2020/10/24	2020/10/26	Ishigaki City	hospitality industry	contact with confirmed case	2
3249	Male	30's	2020/10/24	2020/10/26	Ishigaki City	office worker	contact with confirmed case (inside)	2
3250	Male	40's	2020/10/22	2020/10/27	Nago City	office worker	contact with confirmed case (inside)	5
3251	Male	40's	2020/10/22	2020/10/27	Ishigaki City	self-employed person	contact with confirmed case (inside)	5
3252	Female	40's	2020/10/25	2020/10/27	Miyakojima City	medical professional	contact with confirmed case (inside)	2
3253	Female	60's	2020/10/24	2020/10/27	Itoman City	unemployed	contact with confirmed case (inside)	3
3254	Male	30's	2020/10/22	2020/10/27	Naha City	office worker	contact with confirmed case (inside)	5
3255	Female	30's	2020/10/21	2020/10/27	Naha City	office worker	contact with confirmed case (inside)	6
3256	Male	20's	2020/10/26	2020/10/27	Naha City	restaurant worker	contact with confirmed case (inside)	1
3257	Male	40's	2020/10/26	2020/10/27	Naha City	restaurant worker	contact with confirmed case	1
3258	Male	50's	2020/10/20	2020/10/27	Tomigusuku City	farmer	contact with confirmed case	7
3259	Male	70's	2020/10/22	2020/10/27	Southern	self-employed person	contact with confirmed case	5
3260	Male	60's	2020/10/25	2020/10/27	Okinawa City	service worker	contact with confirmed case (inside)	2
3261	Male	50's	2020/10/27	2020/10/27	Ginowan City	self-employed person	unknown	0
3262	Male	10's	2020/10/24	2020/10/27	Naha City	under investigation	contact with confirmed case (inside)	3
3263	Male	40's	2020/10/24	2020/10/27	Itoman City	under investigation	contact with confirmed case	3
3264	Male	80's	2020/10/18	2020/10/27	Miyakojima City	self-employed person	under investigation	9
3265	Male	70's	2020/10/20	2020/10/27	Urasoe City	under investigation	unknown	7
3266	Male	40's	2020/10/24	2020/10/27	Miyakojima City	restaurant worker	under investigation	3
3267	Male	50's	2020/10/25	2020/10/27	Ishigaki City	under investigation	contact with confirmed case (inside)	2
3268	Female	30's	2020/10/23	2020/10/27	Ishigaki City	medical professional	contact with confirmed case (inside)	4
3269	Female	30's	2020/10/25	2020/10/27	Urasoe City	under investigation	contact with confirmed case (inside)	2
3270	Male	40's	2020/10/24	2020/10/27	Southern	office worker	contact with confirmed case (inside)	3
3271	Male	50's	2020/10/23	2020/10/27	Naha City	office worker	contact with confirmed case (inside)	4
3273	Male	60's	2020/10/25	2020/10/28	Ishigaki City	service worker	contact with confirmed case	3
3274	Female	50's	2020/10/26	2020/10/28	Ishigaki City	restaurant worker	contact with confirmed case	2
3275	Male	40's	2020/10/21	2020/10/28	Ishigaki City	restaurant worker	contact with confirmed case	7
3276	Male	50's	2020/10/26	2020/10/28	Miyakojima City	restaurant worker	contact with confirmed case (inside)	2
3277	Male	10's	2020/10/25	2020/10/28	Okinawa City	under investigation	contact with confirmed case	3
3278	Female	30's	2020/10/21	2020/10/28	Okinawa City	restaurant worker	contact with confirmed case (inside)	7
3279	Male	40's	2020/10/22	2020/10/28	Ginowan City	self-employed person	contact with confirmed case (inside)	6
3280	Female	20's	2020/10/25	2020/10/28	Itoman City	under investigation	contact with confirmed case (inside)	3
3281	Male	60's	2020/10/17	2020/10/28	Urasoe City	restaurant worker	contact with confirmed case (inside)	11
3282	Female	70's	2020/10/26	2020/10/28	Tomigusuku City	self-employed person	contact with confirmed case (inside)	2
3284	Female	50's	2020/10/22	2020/10/28	Naha City	self-employed person	contact with confirmed case	6
3285	Female	30's	2020/10/22	2020/10/28	Naha City	hospitality industry	contact with confirmed case	6
3286	Male	20's	2020/10/22	2020/10/28	Naha City	medical professional	contact with confirmed case (inside)	6
3287	Male	40's	2020/10/24	2020/10/28	Naha City	restaurant worker	contact with confirmed case (inside)	4
3288	Male	30's	2020/10/21	2020/10/28	Uruma City	self-employed person	contact with confirmed case (inside)	7
3289	Female	40's	2020/10/26	2020/10/28	Urasoe City	self-employed person	contact with confirmed case (inside)	2
3290	Male	40's	2020/10/26	2020/10/28	Ginowan City	office worker	contact with confirmed case	2
3291	Male	50's	2020/10/25	2020/10/28	Naha City	company exective	unknown	3
3292	Female	70's	2020/10/26	2020/10/28	Naha City	unemployed	contact with confirmed case	2
3293	Female	30's	2020/10/24	2020/10/28	Tomigusuku City	hospitality industry	contact with confirmed case	4
3294	Female	Over 90	2020/10/14	2020/10/28	Uruma City	unemployed	contact with confirmed case (inside)	14
3295	Male	30's	2020/10/26	2020/10/28	Naha City	office worker	under investigation	2
3296	Male	20's	2020/10/23	2020/10/28	Naha City	office worker	contact with confirmed case	5
3297	Male	40's	2020/10/23	2020/10/28	Naha City	under investigation	contact with confirmed case (inside)	5
3299	Female	70's	2020/10/25	2020/10/28	Yaeyama	under investigation	unknown	3
3302	Male	30's	2020/10/23	2020/10/28	Miyakojima City	restaurant worker	contact with confirmed case (inside)	5
3303	Male	50's	2020/10/25	2020/10/28	Naha City	office worker	contact with confirmed case	3
3304	Female	40's	2020/10/22	2020/10/28	Naha City	restaurant worker	contact with confirmed case	6
3305	Male	50's	2020/10/26	2020/10/28	Naha City	office worker	contact with confirmed case	2
3306	Female	60's	2020/10/27	2020/10/29	Naha City	office worker	contact with confirmed case (inside)	2
3307	Male	30's	2020/10/26	2020/10/29	Naha City	restaurant worker	contact with confirmed case	3
3308	Female	40's	2020/10/27	2020/10/29	Naha City	unemployed	contact with confirmed case (inside)	2
3309	Male	20's	2020/10/26	2020/10/29	Okinawa City	restaurant worker	unknown	3
3311	Female	40's	2020/10/26	2020/10/29	Ishigaki City	unemployed	contact with confirmed case	3
3312	Female	60's	2020/10/27	2020/10/29	Ishigaki City	under investigation	contact with confirmed case (inside)	2
3313	Female	20's	2020/10/26	2020/10/29	Miyakojima City	office worker	contact with confirmed case (inside)	3
3314	Female	60's	2020/10/25	2020/10/29	Miyakojima City	unemployed	contact with confirmed case (inside)	4
3315	Female	30's	2020/10/28	2020/10/29	Okinawa City	under investigation	contact with confirmed case (inside)	1
3316	Male	60's	2020/10/23	2020/10/29	Southern	construction worker	contact with confirmed case (inside)	6
3317	Male	30's	2020/10/27	2020/10/29	Naha City	office worker	contact with confirmed case (inside)	2
3319	Male	50's	2020/10/22	2020/10/29	Central	self-employed person	contact with confirmed case	7
3320	Male	50's	2020/10/26	2020/10/29	Naha City	construction worker	contact with confirmed case	3
3321	Male	30's	2020/10/27	2020/10/29	Naha City	office worker	contact with confirmed case	2
3322	Male	50's	2020/10/27	2020/10/29	Southern	self-employed person	contact with confirmed case (inside)	2
3323	Male	60's	2020/10/26	2020/10/29	Itoman City	self-employed person	contact with confirmed case	3
3324	Male	40's	2020/10/27	2020/10/29	Nanjo City	office worker	contact with confirmed case (inside)	2
3325	Male	30's	2020/10/28	2020/10/29	Ginowan City	restaurant worker	contact with confirmed case	1
3326	Male	40's	2020/10/27	2020/10/29	Naha City	office worker	contact with confirmed case (inside)	2
3327	Male	40's	2020/10/28	2020/10/29	Southern	medical professional	contact with confirmed case (inside)	1
3328	Male	50's	2020/10/27	2020/10/29	Itoman City	office worker	contact with confirmed case	2
3329	Male	40's	2020/10/27	2020/10/29	Itoman City	civil servant	contact with confirmed case	2
3330	Male	40's	2020/10/27	2020/10/29	Naha City	office worker	contact with confirmed case	2
3332	Male	80's	2020/10/21	2020/10/29	Naha City	unemployed	unknown	8
3333	Male	40's	2020/10/27	2020/10/29	Ginowan City	civil servant	contact with confirmed case (inside)	2
3334	Male	20's	2020/10/28	2020/10/29	Naha City	Student	contact with confirmed case	1
3335	Female	20's	2020/10/29	2020/10/29	Itoman City	medical professional	contact with confirmed case (inside)	0
3336	Male	30's	2020/10/28	2020/10/29	Naha City	self-employed person	contact with confirmed case (inside)	1
3337	Female	30's	2020/10/29	2020/10/29	Naha City	under investigation	contact with confirmed case (inside)	0
3338	Male	40's	2020/10/28	2020/10/30	Naha City	restaurant worker	contact with confirmed case (inside)	2
3339	Male	30's	2020/10/28	2020/10/30	Naha City	hospitality industry	contact with confirmed case (inside)	2
3340	Female	50's	2020/10/21	2020/10/30	Ginowan City	unemployed	under investigation	9
3341	Female	60's	2020/10/26	2020/10/30	Central	medical professional	contact with confirmed case (inside)	4
3342	Female	70's	2020/10/29	2020/10/29	Central	unemployed	unknown	0
3343	Male	30's	2020/10/27	2020/10/30	Naha City	self-employed person	contact with confirmed case (inside)	3
3344	Male	20's	2020/10/27	2020/10/30	Naha City	restaurant worker	contact with confirmed case (inside)	3
3345	Male	60's	2020/10/25	2020/10/30	Urasoe City	medical professional	contact with confirmed case	5
3346	Male	50's	2020/10/28	2020/10/30	Southern	medical professional	contact with confirmed case	2
3347	Male	30's	2020/10/29	2020/10/30	Naha City	unemployed	contact with confirmed case (inside)	1
3348	Male	40's	2020/10/29	2020/10/30	Naha City	office worker	contact with confirmed case (inside)	1
3349	Female	40's	2020/10/25	2020/10/30	Naha City	office worker	contact with confirmed case	5
3350	Female	30's	2020/10/29	2020/10/30	Naha City	restaurant worker	contact with confirmed case (inside)	1
3351	Female	30's	2020/10/26	2020/10/30	Naha City	office worker	contact with confirmed case (inside)	4
3352	Female	60's	2020/10/30	2020/10/30	Ginowan City	unemployed	unknown	0
3353	Female	20's	2020/10/28	2020/10/30	Southern	restaurant worker	contact with confirmed case	2
3354	Female	20's	2020/10/27	2020/10/30	Nanjo City	office worker	unknown	3
3355	Male	40's	2020/10/23	2020/10/30	Itoman City	self-employed person	under investigation	7
3356	Male	50's	2020/10/30	2020/10/30	Tomigusuku City	office worker	contact with confirmed case	0
3357	Male	50's	2020/10/27	2020/10/30	Urasoe City	office worker	contact with confirmed case	3
3358	Male	20's	2020/10/28	2020/10/30	Itoman City	medical professional	contact with confirmed case	2
3359	Male	40's	2020/10/21	2020/10/30	Naha City	self-employed person	contact with confirmed case (inside)	9
3360	Female	30's	2020/10/22	2020/10/30	Naha City	hospitality industry	contact with confirmed case	8
3361	Female	40's	2020/10/28	2020/10/30	Naha City	office worker	contact with confirmed case (inside)	2
3362	Female	40's	2020/10/27	2020/10/30	Urasoe City	unemployed	contact with confirmed case	3
3364	Male	40's	2020/10/27	2020/10/30	Uruma City	office worker	contact with confirmed case	3
3366	Male	60's	2020/10/29	2020/10/30	Central	office worker	contact with confirmed case (inside)	1
3367	Female	20's	2020/10/29	2020/10/31	Urasoe City	part-time worker	contact with confirmed case (inside)	2
3368	Female	20's	2020/10/29	2020/10/31	Southern	hospitality industry	contact with confirmed case (inside)	2
3369	Female	20's	2020/10/28	2020/10/31	Okinawa City	medical professional	contact with confirmed case	3
3370	Male	30's	2020/10/26	2020/10/31	Okinawa City	office worker	contact with confirmed case	5
3371	Female	30's	2020/10/26	2020/10/31	Okinawa City	office worker	contact with confirmed case	5
3372	Male	10's	2020/10/29	2020/10/30	Uruma City	under investigation	contact with confirmed case (inside)	1
3373	Male	40's	2020/10/26	2020/10/30	Ginowan City	office worker	contact with confirmed case (inside)	4
3374	Male	40's	2020/10/30	2020/10/31	Uruma City	office worker	contact with confirmed case (inside)	1
3375	Male	10's	2020/10/29	2020/10/31	Central	under investigation	contact with confirmed case	2
3377	Male	70's	2020/10/30	2020/10/31	Urasoe City	company exective	contact with confirmed case	1
3378	Male	50's	2020/10/30	2020/10/31	Naha City	office worker	contact with confirmed case (inside)	1
3379	Male	30's	2020/10/29	2020/10/31	Urasoe City	association staff member	contact with confirmed case (inside)	2
3380	Female	40's	2020/10/27	2020/10/31	Naha City	hospitality industry	contact with confirmed case (inside)	4
3381	Female	20's	2020/10/30	2020/10/31	Southern	under investigation	contact with confirmed case	1
3382	Male	40's	2020/10/29	2020/10/31	Naha City	office worker	contact with confirmed case (inside)	2
3383	Male	20's	2020/10/29	2020/10/31	Itoman City	office worker	contact with confirmed case (inside)	2
3384	Female	40's	2020/10/31	2020/10/31	Itoman City	medical professional	contact with confirmed case (inside)	0
3385	Male	50's	2020/10/27	2020/10/31	Naha City	office worker	contact with confirmed case (inside)	4
3386	Male	30's	2020/10/20	2020/10/31	Miyakojima City	medical professional	under investigation	11
3387	Male	30's	2020/10/29	2020/10/31	Miyakojima City	medical professional	under investigation	2
3388	Male	30's	2020/10/28	2020/10/31	Naha City	office worker	contact with confirmed case	3
3389	Male	40's	2020/10/29	2020/10/31	Naha City	office worker	contact with confirmed case (inside)	2
3390	Male	30's	2020/10/30	2020/11/1	Miyakojima City	restaurant worker	contact with confirmed case (inside)	2
3391	Female	70's	2020/10/30	2020/11/1	Yaeyama	unemployed	contact with confirmed case (inside)	2
3392	Female	40's	2020/10/24	2020/11/1	Tomigusuku City	hospitality industry	contact with confirmed case (inside)	8
3393	Male	10's	2020/10/30	2020/11/1	Nanjo City	under investigation	contact with confirmed case (inside)	2
3394	Female	Less than 10	2020/10/30	2020/11/1	Nanjo City	under investigation	contact with confirmed case (inside)	2
3395	Female	Less than 10	2020/10/30	2020/11/1	Nanjo City	under investigation	contact with confirmed case (inside)	2
3396	Male	30's	2020/10/30	2020/11/1	Okinawa City	restaurant worker	contact with confirmed case (inside)	2
3397	Female	40's	2020/10/25	2020/11/1	Central	hospitality industry	contact with confirmed case (inside)	7
3398	Female	60's	2020/10/25	2020/11/1	Okinawa City	care worker	unknown	7
3399	Male	40's	2020/10/28	2020/11/1	Urasoe City	sailor	contact with confirmed case (inside)	4
3400	Male	40's	2020/10/30	2020/11/1	Naha City	restaurant worker	contact with confirmed case (inside)	2
3401	Female	30's	2020/10/30	2020/10/31	Naha City	unemployed	contact with confirmed case (inside)	1
3402	Male	30's	2020/10/31	2020/11/1	Naha City	hospitality industry	unknown	1
3403	Female	20's	2020/10/27	2020/11/1	Okinawa City	office worker	contact with confirmed case (inside)	5
3405	Male	40's	2020/10/30	2020/11/1	Naha City	office worker	contact with confirmed case (inside)	2
3406	Male	20's	2020/10/30	2020/11/1	Naha City	office worker	contact with confirmed case (inside)	2
3407	Male	60's	2020/11/1	2020/11/1	Southern	under investigation	contact with confirmed case	0
3408	Male	50's	2020/10/29	2020/11/1	Naha City	office worker	contact with confirmed case (inside)	3
3409	Male	40's	2020/10/30	2020/11/1	Miyakojima City	medical professional	under investigation	2
3411	Male	20's	2020/10/31	2020/11/2	Southern	unemployed	contact with confirmed case (inside)	2
3412	Female	60's	2020/10/24	2020/11/2	Urasoe City	restaurant worker	contact with confirmed case (inside)	9
3413	Male	10's	2020/10/30	2020/11/2	Okinawa City	under investigation	contact with confirmed case	3
3414	Female	40's	2020/10/27	2020/11/2	Naha City	office worker	contact with confirmed case (inside)	6
3415	Male	70's	2020/10/26	2020/11/2	Naha City	medical professional	contact with confirmed case	7
3416	Female	60's	2020/10/29	2020/11/2	Southern	unemployed	contact with confirmed case (inside)	4
3417	Male	30's	2020/11/1	2020/11/2	Southern	self-employed person	unknown	1
3418	Female	30's	2020/11/1	2020/11/2	Itoman City	civil servant	contact with confirmed case (inside)	1
3419	Male	30's	2020/11/1	2020/11/2	Urasoe City	office worker	contact with confirmed case (inside)	1
3420	Female	10's	2020/11/1	2020/11/2	Naha City	restaurant worker	contact with confirmed case	1
3421	Female	20's	2020/10/31	2020/11/2	Itoman City	medical professional	contact with confirmed case (inside)	2
3422	Male	50's	2020/10/31	2020/11/2	Naha City	self-employed person	contact with confirmed case	2
3423	Male	30's	2020/11/1	2020/11/2	Naha City	office worker	contact with confirmed case	1
3425	Male	30's	2020/10/29	2020/11/2	Ginowan City	office worker	contact with confirmed case (inside)	4
3426	Male	50's	2020/10/26	2020/11/2	Ginowan City	office worker	contact with confirmed case	7
3427	Female	10's	2020/10/28	2020/11/2	Okinawa City	under investigation	contact with confirmed case (inside)	5
3428	Female	40's	2020/10/28	2020/11/2	Tomigusuku City	civil servant	under investigation	5
3429	Male	30's	2020/10/31	2020/11/2	Ginowan City	office worker	unknown	2
3430	Male	40's	2020/11/1	2020/11/3	Central	office worker	contact with confirmed case (inside)	2
3431	Male	30's	2020/10/31	2020/11/3	Naha City	office worker	contact with confirmed case (inside)	3
3432	Female	20's	2020/10/31	2020/11/3	Naha City	service worker	contact with confirmed case (inside)	3
3433	Male	10's	2020/10/31	2020/11/3	Naha City	under investigation	contact with confirmed case (inside)	3
3434	Male	20's	2020/10/30	2020/11/3	Southern	office worker	contact with confirmed case	4
3435	Male	10's	2020/11/1	2020/11/3	Naha City	under investigation	contact with confirmed case (inside)	2
3436	Male	30's	2020/10/31	2020/11/3	Urasoe City	office worker	contact with confirmed case	3
3437	Female	30's	2020/10/25	2020/11/3	Naha City	restaurant worker	contact with confirmed case (inside)	9
3438	Male	40's	2020/10/29	2020/11/3	Naha City	administrative staff	unknown	5
3439	Male	40's	2020/11/1	2020/11/3	Urasoe City	office worker	unknown	2
3440	Male	50's	2020/10/24	2020/11/3	Ginowan City	administrative staff	contact with confirmed case	10
3441	Male	Less than 10	2020/11/2	2020/11/3	Itoman City	under investigation	contact with confirmed case (inside)	1
3442	Male	Less than 10	2020/11/2	2020/11/3	Itoman City	under investigation	contact with confirmed case (inside)	1
3443	Male	40's	2020/10/26	2020/11/3	Itoman City	office worker	contact with confirmed case (inside)	8
3444	Female	20's	2020/10/23	2020/11/4	Naha City	hospitality industry	contact with confirmed case (inside)	12
3445	Male	20's	2020/11/1	2020/11/4	Naha City	hospitality industry	contact with confirmed case (inside)	3
3446	Female	40's	2020/11/2	2020/11/4	Urasoe City	hospitality industry	contact with confirmed case (inside)	2
3447	Male	Less than 10	2020/11/2	2020/11/4	Okinawa City	under investigation	contact with confirmed case (inside)	2
3448	Female	Less than 10	2020/10/30	2020/11/4	Okinawa City	under investigation	contact with confirmed case (inside)	5
3449	Male	20's	2020/10/29	2020/11/4	Naha City	association staff member	contact with confirmed case	6
3450	Male	20's	2020/11/1	2020/11/4	Naha City	association staff member	contact with confirmed case (inside)	3
3451	Male	50's	2020/11/2	2020/11/4	Ginowan City	care worker	contact with confirmed case (inside)	2
3452	Male	30's	2020/11/2	2020/11/4	Ginowan City	under investigation	contact with confirmed case (inside)	2
3453	Female	40's	2020/10/28	2020/11/4	Ginowan City	unemployed	contact with confirmed case (inside)	7
3454	Female	20's	2020/10/26	2020/11/4	Naha City	restaurant worker	contact with confirmed case	9
3455	Female	20's	2020/11/2	2020/11/4	Naha City	medical professional	contact with confirmed case	2
3456	Male	50's	2020/10/31	2020/11/4	Urasoe City	under investigation	contact with confirmed case	4
3457	Male	20's	2020/11/3	2020/11/4	Urasoe City	office worker	contact with confirmed case	1
3458	Female	30's	2020/11/2	2020/11/4	Naha City	medical professional	contact with confirmed case (inside)	2
3460	Male	30's	2020/11/4	2020/11/4	Urasoe City	restaurant worker	contact with confirmed case (inside)	0
3461	Male	60's	2020/10/29	2020/11/4	Ginowan City	unemployed	contact with confirmed case	6
3463	Male	20's	2020/11/1	2020/11/4	Ginowan City	office worker	contact with confirmed case (inside)	3
3464	Male	70's	2020/10/25	2020/11/4	Urasoe City	under investigation	contact with confirmed case	10
3465	Female	20's	2020/11/2	2020/11/4	Urasoe City	hospitality industry	contact with confirmed case	2
3466	Male	50's	2020/11/2	2020/11/4	Naha City	unemployed	contact with confirmed case	2
3467	Male	50's	2020/11/1	2020/11/4	Naha City	office worker	unknown	3
3468	Male	60's	2020/10/30	2020/11/4	Itoman City	unemployed	unknown	5
3469	Male	20's	2020/10/30	2020/11/4	Naha City	office worker	contact with confirmed case (inside)	5
3470	Male	20's	2020/10/29	2020/11/4	Naha City	office worker	contact with confirmed case (inside)	6
3471	Male	20's	2020/11/3	2020/11/4	Itoman City	medical professional	contact with confirmed case	1
3472	Male	80's	2020/10/21	2020/11/4	Urasoe City	unemployed	contact with confirmed case	14
3473	Male	50's	2020/11/2	2020/11/5	Ishigaki City	restaurant worker	contact with confirmed case	3
3474	Female	50's	2020/10/30	2020/11/5	Ishigaki City	restaurant worker	contact with confirmed case (inside)	6
3475	Female	40's	2020/11/1	2020/11/5	Ishigaki City	restaurant worker	contact with confirmed case (inside)	4
3476	Female	10's	2020/11/2	2020/11/5	Naha City	restaurant worker	contact with confirmed case	3
3477	Male	50's	2020/11/2	2020/11/5	Central	civil servant	contact with confirmed case	3
3478	Female	40's	2020/11/2	2020/11/5	Central	civil servant	contact with confirmed case (inside)	3
3479	Female	30's	2020/10/28	2020/11/5	Tomigusuku City	office worker	unknown	8
3480	Female	40's	2020/11/4	2020/11/5	Okinawa City	unemployed	contact with confirmed case	1
3481	Female	40's	2020/10/30	2020/11/5	Naha City	office worker	contact with confirmed case	6
3482	Male	20's	2020/11/4	2020/11/5	Southern	office worker	contact with confirmed case	1
3483	Male	40's	2020/11/3	2020/11/5	Southern	office worker	contact with confirmed case	2
3484	Male	20's	2020/11/4	2020/11/5	Naha City	medical professional	contact with confirmed case (inside)	1
3485	Female	20's	2020/11/4	2020/11/5	Miyakojima City	medical professional	contact with confirmed case	1
3486	Male	30's	2020/11/3	2020/11/5	Itoman City	office worker	contact with confirmed case	2
3487	Female	20's	2020/11/5	2020/11/5	Tomigusuku City	medical professional	contact with confirmed case (inside)	0
3488	Male	40's	2020/11/1	2020/11/5	Naha City	office worker	contact with confirmed case (inside)	4
3489	Male	10's	2020/11/2	2020/11/5	Okinawa City	under investigation	contact with confirmed case (inside)	3
3490	Male	50's	2020/10/31	2020/11/5	Naha City	office worker	contact with confirmed case (inside)	5
3491	Male	30's	2020/10/29	2020/11/5	Naha City	self-employed person	contact with confirmed case	7
3492	Male	20's	2020/11/4	2020/11/5	Southern	office worker	contact with confirmed case (inside)	1
3493	Male	60's	2020/11/3	2020/11/5	Central	self-employed person	contact with confirmed case	2
3495	Female	50's	2020/11/1	2020/11/6	Okinawa City	unemployed	contact with confirmed case	5
3496	Male	20's	2020/10/21	2020/11/6	Naha City	under investigation	contact with confirmed case (inside)	16
3497	Male	40's	2020/10/31	2020/11/6	Uruma City	office worker	contact with confirmed case (inside)	6
3498	Male	30's	2020/10/30	2020/11/6	Naha City	under investigation	contact with confirmed case	7
3499	Female	40's	2020/11/1	2020/11/6	Northern	restaurant worker	contact with confirmed case	5
3500	Female	40's	2020/10/30	2020/11/6	Southern	childcare worker	unknown	7
3501	Male	40's	2020/10/23	2020/11/6	Itoman City	office worker	contact with confirmed case (inside)	14
3502	Male	60's	2020/11/1	2020/11/6	Itoman City	office worker	contact with confirmed case (inside)	5
3503	Male	60's	2020/10/26	2020/11/6	Naha City	under investigation	contact with confirmed case (inside)	11
3504	Male	20's	2020/11/3	2020/11/6	Naha City	office worker	contact with confirmed case (inside)	3
3505	Male	50's	2020/11/2	2020/11/6	Naha City	office worker	unknown	4
3506	Female	50's	2020/11/4	2020/11/6	Central	medical professional	contact with confirmed case (inside)	2
3507	Male	80's	2020/11/6	2020/11/6	Naha City	under investigation	contact with confirmed case	0
3508	Male	40's	2020/11/1	2020/11/6	Itoman City	office worker	unknown	5
3509	Female	50's	2020/10/30	2020/11/6	Ginowan City	self-employed person	contact with confirmed case (inside)	7
3510	Male	50's	2020/11/1	2020/11/6	Ginowan City	office worker	unknown	5
3511	Female	50's	2020/11/1	2020/11/6	Ginowan City	civil servant	contact with confirmed case (inside)	5
3512	Female	20's	2020/11/5	2020/11/6	Naha City	medical professional	contact with confirmed case (inside)	1
3513	Male	30's	2020/11/6	2020/11/6	Okinawa City	medical professional	contact with confirmed case	0
3514	Male	10's	2020/11/5	2020/11/6	Okinawa City	under investigation	contact with confirmed case (inside)	1
3515	Female	Less than 10	2020/11/5	2020/11/6	Okinawa City	under investigation	contact with confirmed case (inside)	1
3516	Male	20's	2020/11/2	2020/11/6	Naha City	under investigation	contact with confirmed case	4
3517	Male	50's	2020/11/5	2020/11/6	Ginowan City	unemployed	under investigation	1
3518	Male	10's	2020/10/30	2020/11/6	Okinawa City	under investigation	contact with confirmed case (inside)	7
3519	Female	40's	2020/11/1	2020/11/6	Urasoe City	office worker	contact with confirmed case	5
3520	Female	40's	2020/11/2	2020/11/6	Urasoe City	hospitality industry	contact with confirmed case	4
3521	Male	30's	2020/10/30	2020/11/6	Naha City	office worker	contact with confirmed case (inside)	7
3522	Female	20's	2020/11/2	2020/11/6	Naha City	restaurant worker	contact with confirmed case (inside)	4
3523	Male	30's	2020/11/4	2020/11/6	Naha City	civil servant	contact with confirmed case	2
3524	Male	40's	2020/11/2	2020/11/6	Naha City	restaurant worker	contact with confirmed case	4
3525	Male	20's	2020/11/1	2020/11/7	Urasoe City	office worker	contact with confirmed case (inside)	6
3526	Female	40's	2020/11/3	2020/11/7	Naha City	office worker	contact with confirmed case	4
3527	Male	50's	2020/11/5	2020/11/7	Naha City	under investigation	contact with confirmed case	2
3528	Male	30's	2020/11/5	2020/11/7	Naha City	assemblyman	unknown	2
3529	Female	30's	2020/11/4	2020/11/7	Central	under investigation	contact with confirmed case (inside)	3
3530	Female	Less than 10	2020/11/6	2020/11/7	Central	under investigation	contact with confirmed case (inside)	1
3531	Female	20's	2020/11/3	2020/11/7	Naha City	part-time worker	unknown	4
3532	Female	30's	2020/11/1	2020/11/7	Naha City	hospitality industry	contact with confirmed case	6
3533	Male	40's	2020/11/5	2020/11/7	Tomigusuku City	office worker	unknown	2
3534	Female	20's	2020/10/30	2020/11/7	Southern	childcare worker	unknown	8
3535	Male	30's	2020/10/28	2020/11/7	Naha City	medical professional	contact with confirmed case (inside)	10
3536	Female	20's	2020/11/6	2020/11/7	Tomigusuku City	medical professional	contact with confirmed case	1
3537	Female	50's	2020/11/5	2020/11/7	Naha City	childcare worker	contact with confirmed case (inside)	2
3538	Male	40's	2020/11/5	2020/11/7	Ginowan City	office worker	contact with confirmed case (inside)	2
3540	Male	30's	2020/11/6	2020/11/7	Tomigusuku City	construction worker	contact with confirmed case (inside)	1
3541	Male	40's	2020/11/6	2020/11/7	Naha City	construction worker	contact with confirmed case (inside)	1
3542	Female	40's	2020/10/28	2020/11/7	Central	office worker	contact with confirmed case (inside)	10
3543	Male	50's	2020/11/1	2020/11/7	Okinawa City	office worker	unknown	6
3544	Male	20's	2020/11/3	2020/11/7	Naha City	office worker	contact with confirmed case	4
3545	Male	40's	2020/11/5	2020/11/7	Urasoe City	under investigation	unknown	2
3546	Female	40's	2020/11/4	2020/11/7	Naha City	office worker	contact with confirmed case (inside)	3
3547	Male	20's	2020/11/6	2020/11/7	Naha City	office worker	contact with confirmed case	1
3548	Male	60's	2020/11/4	2020/11/7	Ishigaki City	unemployed	contact with confirmed case (inside)	3
3549	Female	30's	2020/11/5	2020/11/7	Naha City	office worker	contact with confirmed case	2
3550	Female	70's	2020/11/1	2020/11/7	Naha City	unemployed	unknown	6
3551	Male	50's	2020/11/3	2020/11/8	Ishigaki City	self-employed person	contact with confirmed case (outside)	5
3552	Female	50's	2020/11/6	2020/11/8	Ishigaki City	office worker	contact with confirmed case (inside)	2
3553	Male	60's	2020/11/5	2020/11/8	Ishigaki City	association staff member	contact with confirmed case (inside)	3
3554	Male	10's	2020/11/1	2020/11/8	Okinawa City	under investigation	contact with confirmed case (inside)	7
3555	Male	70's	2020/11/6	2020/11/8	Naha City	unemployed	contact with confirmed case (inside)	2
3556	Female	70's	2020/11/6	2020/11/8	Naha City	unemployed	contact with confirmed case (inside)	2
3557	Female	20's	2020/11/6	2020/11/8	Naha City	office worker	contact with confirmed case (inside)	2
3558	Male	50's	2020/11/2	2020/11/8	Naha City	self-employed person	contact with confirmed case (inside)	6
3559	Female	80's	2020/10/31	2020/11/8	Okinawa City	unemployed	unknown	8
3560	Male	30's	2020/11/5	2020/11/8	Naha City	construction worker	contact with confirmed case	3
3561	Female	30's	2020/11/4	2020/11/8	Naha City	childcare worker	contact with confirmed case (inside)	4
3562	Male	20's	2020/11/4	2020/11/8	Ginowan City	Student	under investigation	4
3563	Female	20's	2020/11/7	2020/11/8	Ginowan City	office worker	unknown	1
3564	Male	60's	2020/11/7	2020/11/8	Naha City	office worker	contact with confirmed case (inside)	1
3565	Male	10's	2020/11/8	2020/11/8	Naha City	Student	contact with confirmed case (inside)	0
3566	Male	20's	2020/11/7	2020/11/8	Naha City	care worker	contact with confirmed case (inside)	1
3567	Male	30's	2020/11/3	2020/11/8	Naha City	under investigation	contact with confirmed case	5
3568	Male	50's	2020/10/30	2020/11/8	Southern	office worker	contact with confirmed case (inside)	9
3569	Female	10's	2020/11/6	2020/11/8	Urasoe City	under investigation	contact with confirmed case (inside)	2
3571	Male	30's	2020/11/2	2020/11/8	Uruma City	office worker	contact with confirmed case (inside)	6
3572	Female	60's	2020/11/3	2020/11/9	Itoman City	childcare worker	contact with confirmed case (inside)	6
3573	Female	30's	2020/11/6	2020/11/9	Itoman City	office worker	contact with confirmed case (inside)	3
3574	Male	Less than 10	2020/11/7	2020/11/9	Southern	under investigation	contact with confirmed case (inside)	2
3575	Male	50's	2020/11/7	2020/11/9	Urasoe City	self-employed person	contact with confirmed case (outside)	2
3576	Female	40's	2020/10/27	2020/11/9	Naha City	childcare worker	contact with confirmed case (inside)	13
3577	Male	40's	2020/11/4	2020/11/9	Northern	civil servant	contact with confirmed case (inside)	5
3578	Male	20's	2020/11/9	2020/11/9	Southern	office worker	unknown	0
3579	Female	Over 90	2020/11/1	2020/11/9	Southern	unemployed	unknown	8
3580	Male	20's	2020/11/8	2020/11/9	Miyakojima City	medical professional	contact with confirmed case	1
3581	Female	30's	2020/11/6	2020/11/9	Naha City	hospitality industry	contact with confirmed case	3
3582	Male	30's	2020/11/4	2020/11/9	Naha City	under investigation	contact with confirmed case	5
3583	Female	20's	2020/11/9	2020/11/9	Southern	office worker	unknown	0
3584	Male	40's	2020/10/26	2020/11/9	Naha City	restaurant worker	contact with confirmed case (inside)	14
3585	Female	Over 90	2020/11/8	2020/11/9	Itoman City	unemployed	contact with confirmed case (inside)	1
3586	Female	20's	2020/11/6	2020/11/9	Naha City	unemployed	contact with confirmed case (inside)	3
3587	Male	40's	2020/11/9	2020/11/9	Uruma City	under investigation	unknown	0
3588	Female	40's	2020/11/9	2020/11/9	Naha City	unemployed	contact with confirmed case (inside)	0
3589	Female	Less than 10	2020/11/9	2020/11/9	Naha City	under investigation	contact with confirmed case (inside)	0
3590	Female	50's	2020/11/6	2020/11/9	Ginowan City	medical professional	contact with confirmed case (inside)	3
3591	Female	50's	2020/11/9	2020/11/9	Nanjo City	care worker	contact with confirmed case	0
3592	Female	10's	2020/11/5	2020/11/9	Naha City	under investigation	contact with confirmed case	4
3593	Male	50's	2020/11/7	2020/11/9	Ishigaki City	office worker	unknown	2
3594	Female	80's	2020/11/4	2020/11/9	Ishigaki City	unemployed	unknown	5
3595	Female	10's	2020/11/7	2020/11/10	Urasoe City	under investigation	contact with confirmed case (inside)	3
3596	Female	60's	2020/11/5	2020/11/10	Urasoe City	office worker	contact with confirmed case (inside)	5
3597	Female	60's	2020/11/4	2020/11/10	Urasoe City	office worker	contact with confirmed case (inside)	6
3598	Female	40's	2020/11/3	2020/11/10	Urasoe City	office worker	contact with confirmed case (inside)	7
3599	Male	40's	2020/11/8	2020/11/10	Urasoe City	office worker	contact with confirmed case (inside)	2
3600	Male	20's	2020/11/3	2020/11/10	Urasoe City	civil servant (prefectual employee)	contact with confirmed case (inside)	7
3601	Male	40's	2020/11/3	2020/11/10	Urasoe City	office worker	contact with confirmed case	7
3602	Male	50's	2020/11/6	2020/11/10	Uruma City	self-employed person	contact with confirmed case (inside)	4
3603	Male	50's	2020/11/5	2020/11/10	Tomigusuku City	self-employed person	contact with confirmed case	5
3604	Male	40's	2020/11/9	2020/11/10	Naha City	administrative staff	contact with confirmed case	1
3605	Female	30's	2020/11/8	2020/11/10	Uruma City	under investigation	contact with confirmed case (inside)	2
3606	Male	40's	2020/11/9	2020/11/10	Naha City	office worker	unknown	1
3607	Female	30's	2020/11/10	2020/11/10	Naha City	restaurant worker	contact with confirmed case	0
3608	Male	40's	2020/11/9	2020/11/10	Tomigusuku City	office worker	contact with confirmed case	1
3609	Female	50's	2020/11/7	2020/11/10	Naha City	self-employed person	contact with confirmed case	3
3610	Male	60's	2020/11/6	2020/11/10	Central	under investigation	contact with confirmed case	4
3611	Female	40's	2020/11/1	2020/11/10	Southern	medical professional	unknown	9
3612	Female	30's	2020/11/2	2020/11/10	Uruma City	unemployed	unknown	8
3613	Male	30's	2020/11/9	2020/11/10	Naha City	office worker	contact with confirmed case (inside)	1
3614	Male	60's	2020/11/6	2020/11/10	Naha City	medical professional	contact with confirmed case (inside)	4
3615	Male	40's	2020/11/2	2020/11/10	Itoman City	construction worker	contact with confirmed case	8
3616	Male	40's	2020/10/31	2020/11/10	Urasoe City	self-employed person	contact with confirmed case	10
3617	Female	30's	2020/11/6	2020/11/10	Ginowan City	restaurant worker	contact with confirmed case	4
3618	Female	50's	2020/11/8	2020/11/10	Ginowan City	medical professional	contact with confirmed case	2
3619	Female	10's	2020/10/31	2020/11/10	Okinawa City	under investigation	contact with confirmed case (inside)	10
3620	Male	10's	2020/11/6	2020/11/10	Okinawa City	under investigation	contact with confirmed case (inside)	4
3621	Female	20's	2020/11/10	2020/11/10	Nanjo City	medical professional	contact with confirmed case (inside)	0
3622	Male	30's	2020/11/8	2020/11/10	Uruma City	care worker	contact with confirmed case	2
3623	Female	50's	2020/11/7	2020/11/10	Okinawa City	medical professional	contact with confirmed case (inside)	3
3624	Male	50's	2020/11/9	2020/11/11	Ishigaki City	office worker	contact with confirmed case (inside)	2
3625	Male	30's	2020/11/2	2020/11/11	Naha City	office worker	contact with confirmed case (inside)	9
3626	Male	20's	2020/11/8	2020/11/11	Naha City	office worker	contact with confirmed case (inside)	3
3627	Male	Less than 10	2020/11/9	2020/11/11	Naha City	under investigation	contact with confirmed case (inside)	2
3628	Male	30's	2020/11/4	2020/11/11	Naha City	office worker	contact with confirmed case (inside)	7
3629	Male	70's	2020/11/6	2020/11/11	Naha City	unemployed	unknown	5
3631	Male	40's	2020/11/7	2020/11/11	Naha City	restaurant worker	contact with confirmed case (inside)	4
3633	Female	20's	2020/11/9	2020/11/11	Tomigusuku City	part-time worker	contact with confirmed case (inside)	2
3634	Female	10's	2020/11/9	2020/11/11	Tomigusuku City	under investigation	contact with confirmed case (inside)	2
3635	Male	10's	2020/11/9	2020/11/11	Tomigusuku City	under investigation	contact with confirmed case (inside)	2
3636	Male	30's	2020/11/8	2020/11/11	Central	office worker	contact with confirmed case	3
3637	Male	60's	2020/11/5	2020/11/11	Ginowan City	unemployed	contact with confirmed case	6
3639	Female	40's	2020/11/9	2020/11/11	Tomigusuku City	unemployed	contact with confirmed case	2
3640	Female	70's	2020/11/3	2020/11/11	Urasoe City	unemployed	contact with confirmed case	8
3641	Male	30's	2020/11/4	2020/11/11	Naha City	under investigation	contact with confirmed case (inside)	7
3642	Male	50's	2020/11/11	2020/11/11	Naha City	construction worker	contact with confirmed case	0
3643	Female	20's	2020/11/8	2020/11/11	Naha City	facility staff	contact with confirmed case (inside)	3
3645	Female	50's	2020/11/8	2020/11/11	Naha City	medical professional	unknown	3
3646	Male	20's	2020/11/5	2020/11/11	Naha City	construction worker	unknown	6
3647	Male	50's	2020/10/27	2020/11/11	Naha City	unemployed	unknown	15
3648	Female	30's	2020/11/9	2020/11/11	Naha City	self-employed person	contact with confirmed case	2
3649	Male	20's	2020/11/10	2020/11/11	Tomigusuku City	under investigation	contact with confirmed case	1
3650	Female	50's	2020/10/29	2020/11/11	Ginowan City	military base worker	contact with confirmed case	13
3651	Male	40's	2020/11/10	2020/11/11	Naha City	office worker	contact with confirmed case (inside)	1
3652	Male	50's	2020/11/9	2020/11/11	Okinawa City	office worker	unknown	2
3653	Female	40's	2020/11/4	2020/11/11	Okinawa City	office worker	unknown	7
3655	Male	70's	2020/11/1	2020/11/11	Naha City	unemployed	unknown	10
3656	Female	20's	2020/11/7	2020/11/11	Itoman City	administrative staff	contact with confirmed case	4
3657	Male	60's	2020/11/9	2020/11/11	Okinawa City	transport worker	contact with confirmed case	2
3658	Male	40's	2020/11/5	2020/11/11	Ginowan City	company exective	contact with confirmed case (inside)	6
3659	Female	30's	2020/11/10	2020/11/11	Ginowan City	military base worker	contact with confirmed case (inside)	1
3660	Female	20's	2020/11/11	2020/11/11	Naha City	hospitality industry	contact with confirmed case (inside)	0
3661	Male	30's	2020/11/9	2020/11/12	Naha City	civil servant (prefectual employee)	contact with confirmed case	3
3664	Male	20's	2020/11/7	2020/11/12	Naha City	under investigation	unknown	5
3665	Male	40's	2020/11/6	2020/11/12	Naha City	hospitality industry	unknown	6
3666	Male	40's	2020/11/8	2020/11/12	Naha City	office worker	contact with confirmed case	4
3667	Female	30's	2020/11/10	2020/11/12	Naha City	self-employed person	contact with confirmed case (inside)	2
3668	Female	60's	2020/11/10	2020/11/12	Naha City	unemployed	contact with confirmed case (inside)	2
3669	Female	40's	2020/11/10	2020/11/12	Naha City	restaurant worker	contact with confirmed case	2
3670	Male	50's	2020/11/10	2020/11/12	Okinawa City	office worker	contact with confirmed case (inside)	2
3671	Female	80's	2020/11/5	2020/11/12	Urasoe City	unemployed	contact with confirmed case	7
3672	Male	30's	2020/11/10	2020/11/12	Itoman City	self-employed person	contact with confirmed case	2
3673	Male	30's	2020/11/6	2020/11/12	Naha City	restaurant worker	contact with confirmed case	6
3674	Male	30's	2020/11/11	2020/11/12	Urasoe City	office worker	contact with confirmed case	1
3675	Female	20's	2020/11/11	2020/11/12	Naha City	under investigation	unknown	1
3676	Female	50's	2020/10/30	2020/11/12	Okinawa City	restaurant worker	contact with confirmed case	13
3677	Female	50's	2020/11/5	2020/11/12	Okinawa City	restaurant worker	contact with confirmed case (inside)	7
3678	Female	70's	2020/11/10	2020/11/12	Ginowan City	restaurant worker	contact with confirmed case	2
3679	Male	40's	2020/11/11	2020/11/12	Ginowan City	office worker	contact with confirmed case (inside)	1
3680	Male	30's	2020/11/10	2020/11/12	Ginowan City	office worker	unknown	2
3681	Female	30's	2020/11/1	2020/11/12	Naha City	hospitality industry	contact with confirmed case	11
3682	Male	20's	2020/11/11	2020/11/12	Naha City	office worker	contact with confirmed case (inside)	1
3683	Male	20's	2020/11/10	2020/11/12	Naha City	part-time worker	contact with confirmed case (inside)	2
3684	Female	50's	2020/11/11	2020/11/12	Naha City	service worker	unknown	1
3685	Male	50's	2020/11/11	2020/11/12	Naha City	office worker	unknown	1
3686	Female	20's	2020/11/9	2020/11/12	Urasoe City	hospitality industry	contact with confirmed case	3
3687	Female	40's	2020/11/7	2020/11/12	Itoman City	office worker	contact with confirmed case (inside)	5
3688	Female	40's	2020/11/6	2020/11/12	Naha City	medical professional	unknown	6
3689	Male	50's	2020/11/4	2020/11/12	Naha City	self-employed person	contact with confirmed case	8
3690	Male	30's	2020/11/11	2020/11/12	Naha City	restaurant worker	contact with confirmed case	1
3691	Male	70's	2020/11/8	2020/11/12	Uruma City	unemployed	contact with confirmed case (inside)	4
3694	Male	20's	2020/11/12	2020/11/12	Naha City	office worker	contact with confirmed case	0
3695	Female	30's	2020/11/11	2020/11/12	Naha City	self-employed person	contact with confirmed case (inside)	1
3696	Female	10's	2020/11/11	2020/11/12	Naha City	under investigation	contact with confirmed case (inside)	1
3697	Male	30's	2020/11/11	2020/11/12	Naha City	under investigation	contact with confirmed case (inside)	1
3698	Male	50's	2020/11/3	2020/11/12	Central	under investigation	under investigation	9
3699	Female	50's	2020/11/9	2020/11/12	Naha City	office worker	contact with confirmed case (inside)	3
3700	Male	40's	2020/11/8	2020/11/13	Urasoe City	office worker	contact with confirmed case (inside)	5
3701	Male	10's	2020/11/11	2020/11/13	Southern	under investigation	contact with confirmed case (inside)	2
3702	Female	10's	2020/11/11	2020/11/13	Southern	under investigation	contact with confirmed case (inside)	2
3703	Female	10's	2020/11/11	2020/11/13	Southern	under investigation	contact with confirmed case (inside)	2
3704	Female	40's	2020/11/11	2020/11/13	Urasoe City	administrative staff	contact with confirmed case (inside)	2
3705	Male	20's	2020/11/11	2020/11/13	Nanjo City	administrative staff	contact with confirmed case (inside)	2
3707	Female	20's	2020/11/9	2020/11/13	Okinawa City	restaurant worker	contact with confirmed case	4
3710	Female	60's	2020/11/11	2020/11/13	Naha City	office worker	contact with confirmed case (inside)	2
3711	Male	30's	2020/11/11	2020/11/13	Naha City	self-employed person	contact with confirmed case (inside)	2
3712	Male	50's	2020/11/12	2020/11/13	Naha City	unemployed	contact with confirmed case (inside)	1
3713	Male	20's	2020/11/11	2020/11/13	Nanjo City	office worker	contact with confirmed case (inside)	2
3714	Male	50's	2020/11/10	2020/11/13	Urasoe City	self-employed person	contact with confirmed case	3
3715	Male	60's	2020/11/9	2020/11/13	Naha City	civil servant	contact with confirmed case	4
3716	Male	30's	2020/11/11	2020/11/13	Southern	office worker	contact with confirmed case (inside)	2
3717	Male	50's	2020/11/11	2020/11/13	Naha City	office worker	contact with confirmed case	2
3718	Male	30's	2020/11/12	2020/11/13	Uruma City	under investigation	under investigation	1
3719	Male	20's	2020/11/6	2020/11/13	Naha City	restaurant worker	contact with confirmed case	7
3720	Male	20's	2020/11/10	2020/11/13	Naha City	restaurant worker	contact with confirmed case	3
3721	Female	20's	2020/11/7	2020/11/13	Nago City	care worker	contact with confirmed case	6
3722	Male	50's	2020/11/12	2020/11/13	Naha City	office worker	contact with confirmed case	1
3723	Male	30's	2020/11/10	2020/11/13	Ginowan City	civil servant (prefectual employee)	contact with confirmed case (inside)	3
3724	Female	20's	2020/11/9	2020/11/13	Ginowan City	hospitality industry	contact with confirmed case	4
3726	Female	80's	2020/11/13	2020/11/13	Nanjo City	unemployed	contact with confirmed case (inside)	0
3728	Male	40's	2020/11/11	2020/11/13	Urasoe City	civil servant	contact with confirmed case	2
3729	Male	50's	2020/11/9	2020/11/13	Naha City	office worker	contact with confirmed case	4
3730	Male	60's	2020/11/12	2020/11/13	Ginowan City	office worker	under investigation	1
3731	Male	70's	2020/11/9	2020/11/13	Naha City	restaurant worker	contact with confirmed case (inside)	4
3732	Female	30's	2020/11/12	2020/11/13	Ginowan City	hospitality industry	contact with confirmed case	1
3733	Female	80's	2020/11/12	2020/11/14	Ishigaki City	under investigation	contact with confirmed case (inside)	2
3734	Female	20's	2020/11/11	2020/11/14	Miyakojima City	medical professional	contact with confirmed case	3
3735	Female	40's	2020/11/13	2020/11/14	Naha City	restaurant worker	contact with confirmed case (inside)	1
3736	Female	60's	2020/11/14	2020/11/14	Naha City	unemployed	contact with confirmed case (inside)	0
3737	Female	70's	2020/11/11	2020/11/14	Naha City	unemployed	contact with confirmed case (inside)	3
3738	Male	60's	2020/11/11	2020/11/14	Naha City	under investigation	contact with confirmed case (inside)	3
3739	Female	50's	2020/11/4	2020/11/14	Naha City	unemployed	contact with confirmed case (inside)	10
3740	Female	30's	2020/11/10	2020/11/14	Naha City	restaurant worker	contact with confirmed case	4
3741	Male	40's	2020/11/12	2020/11/14	Naha City	office worker	contact with confirmed case (inside)	2
3742	Male	60's	2020/11/14	2020/11/14	Urasoe City	office worker	contact with confirmed case (inside)	0
3743	Female	50's	2020/11/12	2020/11/14	Southern	under investigation	contact with confirmed case (inside)	2
3744	Male	30's	2020/11/7	2020/11/14	Southern	office worker	unknown	7
3745	Male	10's	2020/11/13	2020/11/14	Urasoe City	under investigation	unknown	1
3746	Male	30's	2020/11/11	2020/11/14	Naha City	civil servant	contact with confirmed case (inside)	3
3747	Female	20's	2020/11/12	2020/11/14	Nanjo City	Student	contact with confirmed case	2
3748	Male	20's	2020/11/12	2020/11/14	Nanjo City	Student	contact with confirmed case	2
3749	Male	20's	2020/11/9	2020/11/14	Central	office worker	under investigation	5
3750	Male	30's	2020/11/11	2020/11/14	Nago City	self-employed person	unknown	3
3751	Male	50's	2020/11/12	2020/11/14	Itoman City	unemployed	unknown	2
3752	Female	20's	2020/11/8	2020/11/14	Naha City	unemployed	contact with confirmed case	6
3753	Male	30's	2020/11/13	2020/11/14	Naha City	restaurant worker	contact with confirmed case (inside)	1
3754	Male	40's	2020/11/10	2020/11/14	Naha City	office worker	contact with confirmed case	4
3755	Male	70's	2020/11/9	2020/11/14	Naha City	unemployed	contact with confirmed case	5
3756	Male	50's	2020/11/13	2020/11/14	Naha City	self-employed person	contact with confirmed case (inside)	1
3758	Female	30's	2020/11/12	2020/11/14	Naha City	civil servant (prefectual employee)	contact with confirmed case (inside)	2
3759	Male	40's	2020/11/10	2020/11/14	Southern	civil servant (prefectual employee)	contact with confirmed case (inside)	4
3760	Male	60's	2020/11/11	2020/11/14	Naha City	unemployed	contact with confirmed case (inside)	3
3762	Female	50's	2020/11/12	2020/11/14	Naha City	care worker	contact with confirmed case	2
3763	Male	50's	2020/11/12	2020/11/14	Naha City	unemployed	contact with confirmed case (inside)	2
3764	Female	40's	2020/11/11	2020/11/14	Okinawa City	hospitality industry	contact with confirmed case	3
3765	Male	30's	2020/11/13	2020/11/14	Naha City	office worker	contact with confirmed case (inside)	1
3767	Female	70's	2020/11/9	2020/11/14	Naha City	hospitality industry	contact with confirmed case (inside)	5
3768	Male	40's	2020/11/5	2020/11/14	Naha City	self-employed person	contact with confirmed case	9
3769	Male	80's	2020/11/11	2020/11/15	Urasoe City	unemployed	contact with confirmed case (inside)	4
3770	Male	60's	2020/11/13	2020/11/15	Urasoe City	civil servant	contact with confirmed case (inside)	2
3771	Female	60's	2020/11/13	2020/11/15	Urasoe City	unemployed	contact with confirmed case (inside)	2
3772	Female	10's	2020/11/13	2020/11/15	Urasoe City	under investigation	contact with confirmed case (inside)	2
3773	Female	60's	2020/11/9	2020/11/15	Itoman City	childcare worker	contact with confirmed case (inside)	6
3774	Male	30's	2020/11/12	2020/11/15	Itoman City	self-employed person	contact with confirmed case (inside)	3
3775	Male	30's	2020/11/11	2020/11/15	Itoman City	self-employed person	contact with confirmed case (inside)	4
3776	Male	40's	2020/11/12	2020/11/15	Okinawa City	office worker	unknown	3
3777	Female	80's	2020/11/12	2020/11/15	Ginowan City	hospitality industry	under investigation	3
3778	Male	20's	2020/11/12	2020/11/15	Ishigaki City	construction worker	contact with confirmed case	3
3779	Female	30's	2020/11/10	2020/11/15	Ishigaki City	medical professional	contact with confirmed case	5
3781	Female	70's	2020/11/9	2020/11/15	Naha City	hospitality industry	contact with confirmed case (inside)	6
3782	Male	50's	2020/11/13	2020/11/15	Naha City	office worker	contact with confirmed case (inside)	2
3783	Male	30's	2020/11/13	2020/11/15	Naha City	self-employed person	contact with confirmed case (inside)	2
3784	Male	30's	2020/11/12	2020/11/15	Naha City	office worker	contact with confirmed case (inside)	3
3785	Female	20's	2020/11/9	2020/11/15	Urasoe City	childcare worker	contact with confirmed case (inside)	6
3786	Male	60's	2020/11/8	2020/11/15	Naha City	office worker	unknown	7
3787	Female	20's	2020/11/4	2020/11/15	Naha City	unemployed	unknown	11
3788	Male	30's	2020/11/11	2020/11/15	Miyakojima City	office worker	unknown	4
3789	Male	50's	2020/11/11	2020/11/15	Naha City	office worker	contact with confirmed case	4
3790	Male	Over 90	2020/11/13	2020/11/15	Nago City	unemployed	contact with confirmed case	2
3791	Male	50's	2020/11/12	2020/11/15	Naha City	self-employed person	unknown	3
3792	Female	80's	2020/11/14	2020/11/15	Northern	unemployed	contact with confirmed case	1
3793	Male	Over 90	2020/11/13	2020/11/15	Northern	unemployed	contact with confirmed case	2
3794	Male	20's	2020/11/3	2020/11/15	Naha City	restaurant worker	contact with confirmed case	12
3795	Male	30's	2020/11/11	2020/11/15	Naha City	self-employed person	contact with confirmed case	4
3796	Male	70's	2020/11/14	2020/11/15	Naha City	unemployed	contact with confirmed case (inside)	1
3797	Male	30's	2020/11/13	2020/11/15	Nanjo City	self-employed person	contact with confirmed case (inside)	2
3798	Female	10's	2020/11/9	2020/11/15	Naha City	Student	contact with confirmed case	6
3799	Male	40's	2020/11/15	2020/11/15	Urasoe City	office worker	contact with confirmed case	0
3800	Male	60's	2020/11/13	2020/11/15	Naha City	self-employed person	contact with confirmed case (inside)	2
3801	Female	40's	2020/11/12	2020/11/15	Naha City	self-employed person	contact with confirmed case	3
3802	Male	50's	2020/11/10	2020/11/15	Naha City	civil servant (prefectual employee)	contact with confirmed case (inside)	5
3803	Male	50's	2020/11/12	2020/11/15	Naha City	self-employed person	unknown	3
3804	Male	10's	2020/11/10	2020/11/15	Naha City	Student	contact with confirmed case (inside)	5
3805	Female	40's	2020/11/9	2020/11/15	Southern	childcare worker	contact with confirmed case (inside)	6
3806	Male	50's	2020/11/13	2020/11/15	Southern	association staff member	contact with confirmed case	2
3807	Female	50's	2020/11/14	2020/11/16	Nanjo City	office worker	contact with confirmed case (inside)	2
3808	Female	50's	2020/11/14	2020/11/16	Nanjo City	office worker	contact with confirmed case (inside)	2
3809	Female	30's	2020/11/14	2020/11/16	Southern	hospitality industry	contact with confirmed case (inside)	2
3810	Female	30's	2020/11/12	2020/11/16	Naha City	self-employed person	contact with confirmed case (inside)	4
3811	Male	60's	2020/11/11	2020/11/16	Naha City	part-time worker	contact with confirmed case (inside)	5
3812	Female	20's	2020/11/14	2020/11/16	Okinawa City	hospitality industry	contact with confirmed case	2
3813	Female	40's	2020/11/13	2020/11/16	Tomigusuku City	hospitality industry	contact with confirmed case	3
3814	Male	20's	2020/11/11	2020/11/16	Okinawa City	office worker	contact with confirmed case	5
3815	Male	50's	2020/11/14	2020/11/16	Urasoe City	office worker	contact with confirmed case (inside)	2
3816	Male	10's	2020/11/15	2020/11/16	Ginowan City	under investigation	contact with confirmed case (inside)	1
3817	Male	10's	2020/11/14	2020/11/16	Nanjo City	under investigation	contact with confirmed case	2
3818	Male	60's	2020/11/10	2020/11/16	Naha City	unemployed	contact with confirmed case	6
3819	Male	40's	2020/11/13	2020/11/16	Naha City	restaurant worker	contact with confirmed case (inside)	3
3820	Female	60's	2020/11/8	2020/11/16	Naha City	hospitality industry	contact with confirmed case (inside)	8
3821	Male	10's	2020/11/11	2020/11/16	Naha City	under investigation	contact with confirmed case	5
3822	Male	40's	2020/11/12	2020/11/16	Urasoe City	restaurant worker	contact with confirmed case	4
3823	Male	30's	2020/11/15	2020/11/16	Ginowan City	childcare worker	unknown	1
3824	Female	40's	2020/11/16	2020/11/16	Naha City	hospitality industry	contact with confirmed case (inside)	0
3825	Male	40's	2020/11/12	2020/11/16	Naha City	office worker	contact with confirmed case (inside)	4
3826	Male	10's	2020/11/10	2020/11/16	Tomigusuku City	under investigation	contact with confirmed case (inside)	6
3827	Male	50's	2020/11/9	2020/11/16	Central	office worker	contact with confirmed case	7
3828	Male	40's	2020/11/13	2020/11/16	Ginowan City	office worker	contact with confirmed case (inside)	3
3829	Female	70's	2020/11/14	2020/11/16	Ginowan City	unemployed	contact with confirmed case (inside)	2
3830	Female	20's	2020/11/15	2020/11/17	Nago City	medical professional	contact with confirmed case (inside)	2
3831	Male	40's	2020/11/15	2020/11/17	Nago City	medical professional	contact with confirmed case (inside)	2
3833	Female	40's	2020/11/15	2020/11/17	Nanjo City	self-employed person	contact with confirmed case (inside)	2
3834	Male	50's	2020/11/14	2020/11/17	Urasoe City	care worker	unknown	3
3835	Female	60's	2020/11/11	2020/11/17	Naha City	hospitality industry	contact with confirmed case (inside)	6
3836	Female	10's	2020/11/14	2020/11/17	Southern	under investigation	contact with confirmed case (inside)	3
3837	Female	60's	2020/11/13	2020/11/17	Naha City	administrative staff	contact with confirmed case	4
3838	Male	80's	2020/11/17	2020/11/17	Naha City	unemployed	contact with confirmed case	0
3839	Male	50's	2020/11/12	2020/11/17	Ginowan City	office worker	contact with confirmed case (inside)	5
3840	Female	20's	2020/11/11	2020/11/17	Ginowan City	under investigation	contact with confirmed case (inside)	6
3841	Male	60's	2020/11/8	2020/11/17	Ginowan City	unemployed	under investigation	9
3842	Male	60's	2020/11/13	2020/11/17	Ginowan City	service worker	contact with confirmed case	4
3843	Male	40's	2020/11/10	2020/11/17	Naha City	self-employed person	contact with confirmed case (inside)	7
3844	Male	50's	2020/11/12	2020/11/17	Urasoe City	self-employed person	contact with confirmed case	5
3845	Female	50's	2020/11/15	2020/11/17	Southern	office worker	contact with confirmed case	2
3846	Male	60's	2020/11/15	2020/11/17	Okinawa City	unemployed	unknown	2
3847	Female	40's	2020/11/14	2020/11/17	Central	hospitality industry	contact with confirmed case (inside)	3
3848	Female	40's	2020/11/16	2020/11/17	Okinawa City	hospitality industry	contact with confirmed case (inside)	1
3849	Female	40's	2020/11/11	2020/11/17	Ginowan City	restaurant worker	contact with confirmed case (inside)	6
3850	Male	40's	2020/11/12	2020/11/17	Southern	unemployed	unknown	5
3851	Female	40's	2020/11/17	2020/11/17	Nanjo City	restaurant worker	contact with confirmed case	0
3852	Male	60's	2020/11/13	2020/11/17	Nanjo City	unemployed	unknown	4
3853	Male	50's	2020/11/12	2020/11/17	Naha City	under investigation	unknown	5
3854	Female	60's	2020/11/8	2020/11/17	Naha City	hospitality industry	contact with confirmed case (inside)	9
3855	Male	70's	2020/11/9	2020/11/17	Tomigusuku City	unemployed	unknown	8
3856	Male	40's	2020/11/13	2020/11/17	Ginowan City	military base worker	contact with confirmed case	4
3857	Male	50's	2020/11/12	2020/11/17	Naha City	self-employed person	contact with confirmed case (inside)	5
3858	Female	70's	2020/11/12	2020/11/17	Southern	unemployed	unknown	5
3859	Female	30's	2020/11/16	2020/11/17	Ginowan City	under investigation	contact with confirmed case (inside)	1
3860	Female	50's	2020/11/16	2020/11/17	Okinawa City	hospitality industry	contact with confirmed case (inside)	1
3861	Female	30's	2020/11/16	2020/11/17	Okinawa City	hospitality industry	contact with confirmed case (inside)	1
3862	Male	50's	2020/11/16	2020/11/17	Naha City	office worker	contact with confirmed case (inside)	1
3863	Male	10's	2020/11/10	2020/11/17	Naha City	part-time worker	contact with confirmed case	7
3864	Female	60's	2020/11/10	2020/11/17	Naha City	unemployed	unknown	7
3865	Female	40's	2020/11/13	2020/11/17	Naha City	unemployed	contact with confirmed case (inside)	4
3866	Female	30's	2020/11/14	2020/11/17	Tomigusuku City	care worker	contact with confirmed case	3
3867	Male	20's	2020/11/13	2020/11/17	Urasoe City	under investigation	unknown	4
3868	Male	50's	2020/11/13	2020/11/17	Nanjo City	medical professional	contact with confirmed case (inside)	4
3869	Female	30's	2020/11/17	2020/11/17	Ginowan City	civil servant (prefectual employee)	contact with confirmed case (inside)	0
3870	Female	40's	2020/11/13	2020/11/17	Central	hospitality industry	contact with confirmed case (inside)	4
3871	Female	50's	2020/11/14	2020/11/18	Northern	association staff member	contact with confirmed case (inside)	4
3872	Female	10's	2020/11/13	2020/11/18	Nago City	Student	contact with confirmed case (inside)	5
3873	Female	60's	2020/11/17	2020/11/18	Naha City	office worker	contact with confirmed case (inside)	1
3874	Female	60's	2020/11/9	2020/11/18	Naha City	service worker	contact with confirmed case (inside)	9
3875	Female	40's	2020/11/14	2020/11/18	Uruma City	unemployed	contact with confirmed case (inside)	4
3876	Female	50's	2020/11/11	2020/11/18	Urasoe City	hospitality industry	contact with confirmed case (inside)	7
3877	Male	30's	2020/11/14	2020/11/18	Naha City	office worker	contact with confirmed case	4
3878	Female	10's	2020/11/15	2020/11/18	Naha City	under investigation	contact with confirmed case (inside)	3
3879	Male	20's	2020/11/14	2020/11/18	Naha City	office worker	contact with confirmed case (inside)	4
3880	Female	30's	2020/11/15	2020/11/18	Naha City	under investigation	unknown	3
3881	Male	50's	2020/11/14	2020/11/18	Uruma City	construction worker	under investigation	4
3882	Female	50's	2020/11/10	2020/11/18	Urasoe City	facility staff	unknown	8
3883	Female	20's	2020/11/17	2020/11/18	Naha City	under investigation	unknown	1
3884	Male	10's	2020/11/18	2020/11/18	Southern	under investigation	contact with confirmed case (inside)	0
3885	Male	40's	2020/11/7	2020/11/18	Ginowan City	salesperson	unknown	11
3886	Male	60's	2020/11/16	2020/11/18	Central	office worker	contact with confirmed case	2
3887	Male	60's	2020/11/17	2020/11/18	Okinawa City	office worker	contact with confirmed case (inside)	1
3888	Female	30's	2020/11/16	2020/11/18	Okinawa City	hospitality industry	contact with confirmed case	2
3889	Male	70's	2020/11/17	2020/11/18	Naha City	unemployed	contact with confirmed case (inside)	1
3890	Male	40's	2020/11/14	2020/11/18	Nago City	office worker	contact with confirmed case	4
3891	Female	20's	2020/11/16	2020/11/18	Okinawa City	office worker	contact with confirmed case (inside)	2
3893	Male	10's	2020/11/17	2020/11/18	Naha City	under investigation	contact with confirmed case (inside)	1
3894	Female	80's	2020/11/11	2020/11/18	Naha City	unemployed	unknown	7
3895	Male	30's	2020/11/12	2020/11/18	Central	medical professional	contact with confirmed case	6
3896	Female	20's	2020/11/14	2020/11/18	Naha City	office worker	unknown	4
3897	Male	30's	2020/11/14	2020/11/18	Central	office worker	contact with confirmed case (inside)	4
3898	Male	10's	2020/11/13	2020/11/18	Ginowan City	under investigation	contact with confirmed case (inside)	5
3899	Male	60's	2020/11/13	2020/11/18	Ginowan City	facility staff	contact with confirmed case (inside)	5
3900	Male	20's	2020/11/10	2020/11/18	Tomigusuku City	restaurant worker	contact with confirmed case	8
3901	Male	60's	2020/11/16	2020/11/18	Okinawa City	under investigation	contact with confirmed case (inside)	2
3902	Male	40's	2020/11/13	2020/11/18	Urasoe City	office worker	contact with confirmed case	5
3903	Male	20's	2020/11/13	2020/11/18	Naha City	unemployed	unknown	5
3904	Male	50's	2020/11/3	2020/11/18	Ginowan City	office worker	unknown	15
3905	Female	60's	2020/11/14	2020/11/18	Naha City	office worker	unknown	4
3906	Female	70's	2020/11/13	2020/11/18	Naha City	hospitality industry	contact with confirmed case (inside)	5
3907	Male	50's	2020/11/16	2020/11/18	Naha City	association staff member	contact with confirmed case (inside)	2
3908	Female	80's	2020/11/16	2020/11/18	Central	unemployed	contact with confirmed case	2
3910	Male	50's	2020/11/17	2020/11/18	Uruma City	under investigation	contact with confirmed case (inside)	1
3911	Male	70's	2020/11/18	2020/11/18	Central	unemployed	contact with confirmed case (inside)	0
3912	Female	40's	2020/11/17	2020/11/18	Ginowan City	medical professional	contact with confirmed case (outside)	1
3913	Female	30's	2020/11/12	2020/11/18	Naha City	medical professional	contact with confirmed case (inside)	6
3914	Female	40's	2020/11/18	2020/11/18	Urasoe City	medical professional	contact with confirmed case	0
3915	Male	50's	2020/11/17	2020/11/18	Northern	civil servant	contact with confirmed case (inside)	1
3916	Male	30's	2020/11/15	2020/11/18	Naha City	unemployed	unknown	3
3917	Male	40's	2020/11/16	2020/11/18	Naha City	office worker	contact with confirmed case (inside)	2
3918	Male	20's	2020/11/17	2020/11/18	Naha City	office worker	contact with confirmed case (inside)	1
3919	Male	20's	2020/11/17	2020/11/18	Naha City	office worker	contact with confirmed case (inside)	1
3921	Male	30's	2020/11/18	2020/11/18	Naha City	office worker	contact with confirmed case (inside)	0
3922	Male	30's	2020/11/14	2020/11/18	Naha City	self-employed person	contact with confirmed case (inside)	4
3923	Male	30's	2020/11/13	2020/11/18	Naha City	construction worker	unknown	5
3924	Male	20's	2020/11/10	2020/11/18	Naha City	restaurant worker	contact with confirmed case	8
3925	Male	20's	2020/11/13	2020/11/18	Tomigusuku City	office worker	unknown	5
3926	Female	40's	2020/11/15	2020/11/18	Okinawa City	part-time worker	contact with confirmed case (inside)	3
3927	Male	40's	2020/11/17	2020/11/19	Naha City	self-employed person	contact with confirmed case (inside)	2
3928	Female	30's	2020/11/14	2020/11/19	Okinawa City	under investigation	contact with confirmed case (inside)	5
3929	Female	50's	2020/11/12	2020/11/19	Ginowan City	restaurant worker	contact with confirmed case (inside)	7
3930	Female	50's	2020/11/16	2020/11/19	Uruma City	unemployed	contact with confirmed case (inside)	3
3931	Female	50's	2020/11/16	2020/11/19	Okinawa City	hospitality industry	contact with confirmed case (inside)	3
3932	Male	50's	2020/11/17	2020/11/19	Okinawa City	under investigation	contact with confirmed case (inside)	2
3933	Male	60's	2020/11/9	2020/11/19	Central	under investigation	unknown	10
3934	Female	50's	2020/11/13	2020/11/19	Naha City	service worker	contact with confirmed case	6
3935	Male	70's	2020/11/13	2020/11/19	Naha City	service worker	contact with confirmed case	6
3936	Male	60's	2020/11/16	2020/11/19	Ginowan City	office worker	unknown	3
3937	Female	60's	2020/11/16	2020/11/19	Okinawa City	restaurant worker	contact with confirmed case	3
3938	Male	40's	2020/11/17	2020/11/19	Southern	care worker	contact with confirmed case	2
3939	Male	60's	2020/11/9	2020/11/19	Ginowan City	service worker	contact with confirmed case	10
3940	Male	40's	2020/11/19	2020/11/19	Ginowan City	office worker	contact with confirmed case	0
3941	Female	70's	2020/11/17	2020/11/19	Southern	unemployed	contact with confirmed case (inside)	2
3942	Male	80's	2020/11/12	2020/11/19	Tomigusuku City	unemployed	unknown	7
3944	Male	30's	2020/11/17	2020/11/19	Okinawa City	self-employed person	contact with confirmed case (inside)	2
3945	Female	70's	2020/11/15	2020/11/19	Naha City	self-employed person	contact with confirmed case	4
3946	Male	20's	2020/11/13	2020/11/19	Urasoe City	office worker	unknown	6
3947	Female	40's	2020/11/17	2020/11/19	Itoman City	hospitality industry	contact with confirmed case	2
3948	Male	50's	2020/11/14	2020/11/19	Naha City	self-employed person	contact with confirmed case	5
3949	Female	40's	2020/11/11	2020/11/19	Urasoe City	civil servant	unknown	8
3950	Male	50's	2020/11/9	2020/11/19	Naha City	unemployed	contact with confirmed case (inside)	10
3951	Male	40's	2020/11/16	2020/11/19	Naha City	office worker	contact with confirmed case (inside)	3
3952	Male	30's	2020/11/13	2020/11/19	Naha City	service worker	contact with confirmed case	6
3953	Male	50's	2020/11/13	2020/11/19	Naha City	self-employed person	contact with confirmed case (inside)	6
3954	Male	10's	2020/11/14	2020/11/19	Ginowan City	under investigation	contact with confirmed case (inside)	5
3955	Male	40's	2020/11/18	2020/11/19	Naha City	under investigation	contact with confirmed case	1
3956	Female	30's	2020/11/13	2020/11/19	Urasoe City	restaurant worker	contact with confirmed case (inside)	6
3957	Male	60's	2020/11/17	2020/11/19	Naha City	unemployed	unknown	2
3958	Male	50's	2020/11/17	2020/11/19	Urasoe City	administrative staff	contact with confirmed case	2
3959	Female	20's	2020/11/15	2020/11/19	Urasoe City	under investigation	contact with confirmed case	4
3960	Male	50's	2020/11/13	2020/11/19	Ginowan City	construction worker	unknown	6
3961	Male	10's	2020/11/11	2020/11/20	Northern	under investigation	contact with confirmed case (inside)	9
3962	Female	60's	2020/11/18	2020/11/20	Nanjo City	unemployed	contact with confirmed case (inside)	2
3963	Female	40's	2020/11/18	2020/11/20	Nanjo City	office worker	contact with confirmed case (inside)	2
3964	Female	40's	2020/11/18	2020/11/20	Nanjo City	childcare worker	contact with confirmed case (inside)	2
3965	Female	10's	2020/11/18	2020/11/20	Tomigusuku City	under investigation	contact with confirmed case (inside)	2
3966	Female	70's	2020/11/11	2020/11/20	Tomigusuku City	unemployed	contact with confirmed case (inside)	9
3967	Male	60's	2020/11/11	2020/11/20	Ginowan City	office worker	contact with confirmed case (inside)	9
3968	Male	50's	2020/11/18	2020/11/20	Naha City	company exective	contact with confirmed case (inside)	2
3969	Male	10's	2020/11/15	2020/11/20	Naha City	under investigation	contact with confirmed case (inside)	5
3970	Male	70's	2020/11/18	2020/11/20	Naha City	unemployed	contact with confirmed case (inside)	2
3971	Male	60's	2020/11/18	2020/11/20	Naha City	civil servant	unknown	2
3972	Male	10's	2020/11/18	2020/11/20	Nanjo City	office worker	under investigation	2
3973	Female	30's	2020/11/14	2020/11/20	Naha City	unemployed	contact with confirmed case (inside)	6
3974	Female	50's	2020/11/10	2020/11/20	Naha City	administrative staff	unknown	10
3975	Female	40's	2020/11/16	2020/11/20	Ginowan City	office worker	contact with confirmed case (inside)	4
3976	Female	70's	2020/11/16	2020/11/20	Ginowan City	unemployed	contact with confirmed case	4
3977	Male	60's	2020/10/31	2020/11/20	Northern	self-employed person	under investigation	20
3978	Female	40's	2020/11/16	2020/11/20	Urasoe City	unemployed	unknown	4
3979	Male	50's	2020/11/14	2020/11/20	Ginowan City	association staff member	contact with confirmed case (inside)	6
3980	Male	50's	2020/11/14	2020/11/20	Naha City	office worker	contact with confirmed case (inside)	6
3981	Male	80's	2020/11/13	2020/11/20	Southern	farmer	contact with confirmed case	7
3982	Female	Over 90	2020/11/19	2020/11/20	Southern	unemployed	contact with confirmed case (inside)	1
3983	Male	40's	2020/11/13	2020/11/20	Okinawa City	unemployed	contact with confirmed case (inside)	7
3984	Female	Over 90	2020/11/19	2020/11/20	Southern	unemployed	contact with confirmed case (inside)	1
3985	Male	60's	2020/11/15	2020/11/20	Urasoe City	self-employed person	contact with confirmed case (inside)	5
3986	Male	80's	2020/11/19	2020/11/20	Southern	unemployed	contact with confirmed case (inside)	1
3987	Male	40's	2020/11/18	2020/11/20	Ginowan City	unemployed	contact with confirmed case (inside)	2
3988	Male	Less than 10	2020/11/18	2020/11/20	Naha City	under investigation	contact with confirmed case (inside)	2
3989	Female	Less than 10	2020/11/18	2020/11/20	Naha City	under investigation	contact with confirmed case (inside)	2
3990	Female	20's	2020/11/17	2020/11/20	Uruma City	hospitality industry	contact with confirmed case (inside)	3
3991	Male	30's	2020/11/18	2020/11/20	Urasoe City	office worker	contact with confirmed case (inside)	2
3992	Male	80's	2020/11/20	2020/11/20	Urasoe City	unemployed	contact with confirmed case (inside)	0
3993	Male	50's	2020/11/16	2020/11/20	Naha City	office worker	contact with confirmed case	4
3994	Female	50's	2020/11/17	2020/11/20	Naha City	office worker	contact with confirmed case (inside)	3
3995	Female	70's	2020/11/17	2020/11/20	Naha City	unemployed	contact with confirmed case (inside)	3
3996	Male	40's	2020/11/17	2020/11/20	Tomigusuku City	self-employed person	contact with confirmed case	3
3997	Male	60's	2020/11/16	2020/11/20	Naha City	self-employed person	contact with confirmed case	4
3998	Female	20's	2020/11/17	2020/11/20	Naha City	office worker	contact with confirmed case	3
3999	Male	30's	2020/11/16	2020/11/20	Naha City	office worker	unknown	4
4000	Female	30's	2020/11/19	2020/11/20	Naha City	unemployed	contact with confirmed case (inside)	1
4001	Female	40's	2020/11/20	2020/11/20	Naha City	hospitality industry	contact with confirmed case (inside)	0
4002	Male	10's	2020/11/15	2020/11/20	Naha City	under investigation	contact with confirmed case (inside)	5
4003	Male	40's	2020/11/18	2020/11/21	Okinawa City	civil servant	unknown	3
4004	Female	40's	2020/11/18	2020/11/20	Ginowan City	office worker	contact with confirmed case (inside)	2
4005	Male	70's	2020/11/20	2020/11/20	Ginowan City	under investigation	contact with confirmed case (inside)	0
4006	Male	50's	2020/11/19	2020/11/20	Uruma City	office worker	contact with confirmed case (inside)	1
4007	Male	60's	2020/11/21	2020/11/21	Southern	unemployed	contact with confirmed case (inside)	0
4008	Male	60's	2020/11/16	2020/11/21	Urasoe City	self-employed person	contact with confirmed case (inside)	5
4009	Male	40's	2020/11/16	2020/11/21	Central	office worker	contact with confirmed case (inside)	5
4010	Male	10's	2020/11/16	2020/11/21	Central	under investigation	contact with confirmed case (inside)	5
4012	Male	40's	2020/11/19	2020/11/21	Naha City	unemployed	contact with confirmed case (inside)	2
4013	Female	40's	2020/11/17	2020/11/21	Southern	administrative staff	contact with confirmed case (inside)	4
4014	Male	50's	2020/11/19	2020/11/21	Naha City	office worker	contact with confirmed case	2
4015	Male	10's	2020/11/17	2020/11/21	Naha City	under investigation	contact with confirmed case	4
4016	Male	70's	2020/11/20	2020/11/21	Naha City	unemployed	unknown	1
4017	Male	20's	2020/11/20	2020/11/21	Naha City	hospitality industry	contact with confirmed case	1
4018	Female	30's	2020/11/20	2020/11/21	Naha City	unemployed	unknown	1
4019	Female	50's	2020/11/15	2020/11/21	Naha City	office worker	unknown	6
4020	Female	50's	2020/11/18	2020/11/21	Southern	self-employed person	contact with confirmed case (inside)	3
4021	Male	50's	2020/11/18	2020/11/21	Southern	childcare worker	contact with confirmed case (inside)	3
4022	Male	50's	2020/11/17	2020/11/21	Okinawa City	restaurant worker	under investigation	4
4023	Male	60's	2020/11/17	2020/11/21	Urasoe City	office worker	contact with confirmed case (inside)	4
4024	Female	10's	2020/11/20	2020/11/21	Naha City	Student	contact with confirmed case (inside)	1
4025	Male	50's	2020/11/15	2020/11/21	Naha City	self-employed person	contact with confirmed case (inside)	6
4026	Female	50's	2020/11/20	2020/11/21	Urasoe City	restaurant worker	contact with confirmed case (inside)	1
4027	Female	50's	2020/11/19	2020/11/21	Urasoe City	self-employed person	contact with confirmed case	2
4028	Female	40's	2020/11/19	2020/11/21	Ginowan City	under investigation	contact with confirmed case	2
4029	Male	70's	2020/11/10	2020/11/21	Urasoe City	unemployed	contact with confirmed case (inside)	11
4030	Male	30's	2020/11/19	2020/11/21	Nanjo City	office worker	contact with confirmed case (inside)	2
4031	Female	20's	2020/11/16	2020/11/21	Nanjo City	restaurant worker	contact with confirmed case	5
4032	Male	60's	2020/11/15	2020/11/21	Naha City	self-employed person	unknown	6
4033	Female	70's	2020/11/20	2020/11/21	Urasoe City	unemployed	contact with confirmed case (inside)	1
4034	Female	50's	2020/11/16	2020/11/21	Uruma City	administrative staff	contact with confirmed case (inside)	5
4035	Female	40's	2020/11/12	2020/11/21	Central	administrative staff	contact with confirmed case (inside)	9
4036	Male	40's	2020/11/14	2020/11/21	Okinawa City	restaurant worker	contact with confirmed case	7
4037	Female	10's	2020/11/16	2020/11/21	Northern	office worker	contact with confirmed case (inside)	5
4038	Male	30's	2020/11/20	2020/11/22	Naha City	office worker	contact with confirmed case (inside)	2
4039	Female	30's	2020/11/20	2020/11/22	Urasoe City	administrative staff	contact with confirmed case (inside)	2
4040	Female	80's	2020/11/19	2020/11/22	Okinawa City	unemployed	contact with confirmed case (inside)	3
4041	Male	80's	2020/11/19	2020/11/22	Okinawa City	unemployed	contact with confirmed case (inside)	3
4042	Male	30's	2020/11/18	2020/11/22	Okinawa City	self-employed person	contact with confirmed case (inside)	4
4043	Male	40's	2020/11/20	2020/11/22	Naha City	office worker	contact with confirmed case (inside)	2
4044	Female	20's	2020/11/20	2020/11/22	Naha City	under investigation	contact with confirmed case (inside)	2
4045	Male	40's	2020/11/16	2020/11/22	Southern	service worker	contact with confirmed case	6
4046	Male	50's	2020/11/21	2020/11/22	Nanjo City	self-employed person	contact with confirmed case (inside)	1
4047	Male	70's	2020/11/19	2020/11/22	Urasoe City	unemployed	contact with confirmed case	3
4048	Female	20's	2020/11/16	2020/11/22	Naha City	hospitality industry	contact with confirmed case	6
4049	Female	40's	2020/11/12	2020/11/22	Urasoe City	hospitality industry	contact with confirmed case	10
4050	Female	20's	2020/11/20	2020/11/22	Naha City	office worker	contact with confirmed case	2
4051	Male	60's	2020/11/19	2020/11/22	Naha City	unemployed	contact with confirmed case	3
4052	Male	40's	2020/11/14	2020/11/22	Central	restaurant worker	contact with confirmed case	8
4053	Male	40's	2020/11/21	2020/11/22	Uruma City	office worker	contact with confirmed case (inside)	1
4054	Male	60's	2020/11/19	2020/11/22	Naha City	unemployed	contact with confirmed case	3
4055	Female	20's	2020/11/18	2020/11/22	Naha City	Student	contact with confirmed case (inside)	4
4056	Female	Over 90	2020/11/21	2020/11/22	Southern	unemployed	contact with confirmed case (inside)	1
4057	Female	70's	2020/11/19	2020/11/23	Urasoe City	unemployed	contact with confirmed case (inside)	4
4058	Male	50's	2020/11/18	2020/11/23	Urasoe City	self-employed person	contact with confirmed case (inside)	5
4059	Female	60's	2020/11/21	2020/11/23	Urasoe City	care worker	contact with confirmed case (inside)	2
4061	Male	40's	2020/11/22	2020/11/23	Southern	construction worker	contact with confirmed case (inside)	1
4062	Female	50's	2020/11/22	2020/11/23	Naha City	under investigation	contact with confirmed case	1
4063	Male	60's	2020/11/20	2020/11/23	Tomigusuku City	self-employed person	contact with confirmed case (inside)	3
4064	Female	60's	2020/11/22	2020/11/23	Naha City	restaurant worker	contact with confirmed case (inside)	1
4065	Female	40's	2020/11/22	2020/11/23	Itoman City	administrative staff	contact with confirmed case	1
4066	Male	60's	2020/11/21	2020/11/23	Ginowan City	construction worker	under investigation	2
4067	Male	50's	2020/11/17	2020/11/24	Naha City	self-employed person	contact with confirmed case (inside)	7
4068	Male	40's	2020/11/18	2020/11/24	Naha City	restaurant worker	contact with confirmed case (inside)	6
4069	Male	40's	2020/11/17	2020/11/24	Naha City	office worker	contact with confirmed case (inside)	7
4070	Female	30's	2020/11/17	2020/11/24	Naha City	hospitality industry	contact with confirmed case (inside)	7
4071	Female	20's	2020/11/18	2020/11/24	Naha City	office worker	contact with confirmed case (inside)	6
4072	Male	50's	2020/11/21	2020/11/24	Okinawa City	self-employed person	contact with confirmed case	3
4073	Female	50's	2020/11/22	2020/11/24	Urasoe City	unemployed	contact with confirmed case (inside)	2
4074	Female	20's	2020/11/19	2020/11/24	Tomigusuku City	restaurant worker	contact with confirmed case (inside)	5
4075	Male	40's	2020/11/22	2020/11/24	Urasoe City	restaurant worker	contact with confirmed case (inside)	2
4076	Male	60's	2020/11/22	2020/11/24	Southern	office worker	contact with confirmed case (inside)	2
4077	Male	60's	2020/11/13	2020/11/24	Central	under investigation	contact with confirmed case	11
4078	Female	50's	2020/11/18	2020/11/24	Ginowan City	office worker	contact with confirmed case (inside)	6
4079	Female	60's	2020/11/14	2020/11/24	Urasoe City	hospitality industry	contact with confirmed case	10
4080	Male	60's	2020/11/6	2020/11/24	Urasoe City	unemployed	unknown	18
4081	Male	80's	2020/11/14	2020/11/24	Urasoe City	under investigation	contact with confirmed case	10
4082	Female	20's	2020/11/18	2020/11/24	Urasoe City	civil servant	contact with confirmed case	6
4083	Male	40's	2020/11/18	2020/11/24	Naha City	self-employed person	contact with confirmed case	6
4084	Female	20's	2020/11/24	2020/11/24	Nanjo City	medical professional	contact with confirmed case	0
4085	Female	60's	2020/11/23	2020/11/24	Ginowan City	medical professional	under investigation	1
4086	Male	50's	2020/11/21	2020/11/24	Naha City	medical professional	unknown	3
4087	Male	Over 90	2020/11/23	2020/11/24	Southern	unemployed	contact with confirmed case (inside)	1
4088	Female	20's	2020/11/16	2020/11/24	Miyakojima City	hospitality industry	contact with confirmed case	8
4089	Male	50's	2020/11/23	2020/11/24	Naha City	office worker	contact with confirmed case	1
4090	Male	70's	2020/11/15	2020/11/24	Ginowan City	office worker	unknown	9
4091	Male	50's	2020/11/24	2020/11/24	Naha City	medical professional	unknown	0
4092	Female	30's	2020/11/19	2020/11/24	Tomigusuku City	medical professional	contact with confirmed case (inside)	5
4093	Male	30's	2020/11/24	2020/11/24	Naha City	administrative staff	unknown	0
4094	Male	40's	2020/11/22	2020/11/24	Naha City	hospitality industry	contact with confirmed case (inside)	2
4095	Female	30's	2020/11/19	2020/11/24	Naha City	office worker	unknown	5
4096	Female	40's	2020/11/24	2020/11/24	Itoman City	medical professional	contact with confirmed case (inside)	0
4097	Female	40's	2020/11/24	2020/11/24	Naha City	medical professional	contact with confirmed case (inside)	0
4098	Female	40's	2020/11/24	2020/11/24	Southern	medical professional	contact with confirmed case (inside)	0
4099	Female	20's	2020/11/20	2020/11/24	Southern	hospitality industry	contact with confirmed case	4
4100	Male	50's	2020/11/15	2020/11/24	Urasoe City	office worker	contact with confirmed case	9
4101	Female	50's	2020/11/18	2020/11/24	Ginowan City	unemployed	contact with confirmed case (inside)	6
4102	Female	10's	2020/11/19	2020/11/24	Okinawa City	under investigation	contact with confirmed case (inside)	5
4103	Female	40's	2020/11/18	2020/11/25	Naha City	unemployed	contact with confirmed case (inside)	7
4104	Female	40's	2020/11/17	2020/11/25	Naha City	restaurant worker	contact with confirmed case (inside)	8
4105	Female	20's	2020/11/21	2020/11/25	Naha City	unemployed	contact with confirmed case	4
4106	Male	40's	2020/11/16	2020/11/25	Okinawa City	restaurant worker	contact with confirmed case	9
4107	Female	40's	2020/11/21	2020/11/25	Naha City	medical professional	contact with confirmed case	4
4108	Male	40's	2020/11/22	2020/11/25	Northern	association staff member	unknown	3
4109	Male	30's	2020/11/21	2020/11/25	Central	construction worker	contact with confirmed case (inside)	4
4110	Female	20's	2020/11/21	2020/11/25	Uruma City	Student	unknown	4
4111	Female	50's	2020/11/24	2020/11/25	Tomigusuku City	medical professional	contact with confirmed case (inside)	1
4112	Female	60's	2020/11/20	2020/11/25	Urasoe City	restaurant worker	contact with confirmed case (inside)	5
4113	Female	10's	2020/11/18	2020/11/25	Naha City	unemployed	unknown	7
4114	Male	20's	2020/11/23	2020/11/25	Urasoe City	self-employed person	contact with confirmed case	2
4115	Female	30's	2020/11/22	2020/11/25	Okinawa City	hospitality industry	contact with confirmed case (inside)	3
4116	Female	20's	2020/11/17	2020/11/25	Central	office worker	contact with confirmed case (inside)	8
4117	Male	40's	2020/11/24	2020/11/25	Naha City	medical professional	contact with confirmed case (inside)	1
4118	Male	70's	2020/11/17	2020/11/25	Urasoe City	office worker	contact with confirmed case	8
4119	Male	60's	2020/11/22	2020/11/25	Naha City	unemployed	contact with confirmed case (inside)	3
4120	Male	30's	2020/11/24	2020/11/25	Miyakojima City	office worker	contact with confirmed case	1
4122	Male	30's	2020/11/22	2020/11/25	Itoman City	office worker	contact with confirmed case (inside)	3
4123	Female	30's	2020/11/19	2020/11/25	Okinawa City	hospitality industry	contact with confirmed case (inside)	6
4125	Female	70's	2020/11/22	2020/11/25	Ginowan City	unemployed	contact with confirmed case (inside)	3
4126	Male	70's	2020/11/24	2020/11/25	Ginowan City	under investigation	under investigation	1
4127	Male	70's	2020/11/19	2020/11/25	Central	unemployed	contact with confirmed case	6
4128	Male	20's	2020/11/21	2020/11/25	Uruma City	Student	unknown	4
4129	Male	20's	2020/11/22	2020/11/25	Nago City	restaurant worker	contact with confirmed case	3
4130	Female	60's	2020/11/22	2020/11/25	Ginowan City	hospitality industry	under investigation	3
4131	Female	40's	2020/11/23	2020/11/25	Naha City	hospitality industry	unknown	2
4132	Female	80's	2020/11/23	2020/11/25	Naha City	unemployed	contact with confirmed case	2
4133	Male	60's	2020/11/24	2020/11/25	Okinawa City	under investigation	contact with confirmed case (inside)	1
4134	Male	30's	2020/11/24	2020/11/25	Okinawa City	office worker	contact with confirmed case (inside)	1
4135	Male	50's	2020/11/23	2020/11/25	Okinawa City	construction worker	contact with confirmed case (inside)	2
4136	Female	30's	2020/11/25	2020/11/25	Ginowan City	office worker	unknown	0
4137	Male	40's	2020/11/23	2020/11/25	Ginowan City	office worker	contact with confirmed case	2
4138	Female	30's	2020/11/19	2020/11/25	Uruma City	hospitality industry	contact with confirmed case (inside)	6
4139	Male	60's	2020/11/25	2020/11/25	Urasoe City	unemployed	contact with confirmed case (inside)	0
4140	Female	30's	2020/11/18	2020/11/25	Central	administrative staff	contact with confirmed case	7
4141	Male	30's	2020/11/24	2020/11/25	Naha City	office worker	contact with confirmed case	1
4142	Male	40's	2020/11/20	2020/11/25	Urasoe City	under investigation	contact with confirmed case (inside)	5
4143	Male	50's	2020/11/22	2020/11/25	Naha City	under investigation	contact with confirmed case (inside)	3
4144	Female	40's	2020/11/21	2020/11/25	Central	unemployed	contact with confirmed case (inside)	4
4145	Male	10's	2020/11/23	2020/11/25	Central	under investigation	contact with confirmed case (inside)	2
4146	Male	20's	2020/11/24	2020/11/25	Naha City	association staff member	contact with confirmed case (inside)	1
4147	Female	Less than 10	2020/11/25	2020/11/25	Ginowan City	under investigation	contact with confirmed case (inside)	0
4148	Male	40's	2020/11/25	2020/11/25	Urasoe City	self-employed person	contact with confirmed case	0
4149	Male	30's	2020/11/25	2020/11/25	Urasoe City	care worker	contact with confirmed case	0
4150	Male	20's	2020/11/23	2020/11/25	Itoman City	Student	contact with confirmed case	2
4151	Female	80's	2020/11/22	2020/11/25	Naha City	unemployed	contact with confirmed case	3
4152	Male	50's	2020/11/20	2020/11/25	Okinawa City	office worker	contact with confirmed case (inside)	5
4153	Male	20's	2020/11/22	2020/11/25	Ginowan City	office worker	contact with confirmed case (inside)	3
4154	Male	60's	2020/11/25	2020/11/25	Southern	under investigation	contact with confirmed case	0
4155	Male	40's	2020/11/25	2020/11/25	Urasoe City	facility staff	contact with confirmed case	0
4156	Female	80's	2020/11/25	2020/11/25	Southern	unemployed	contact with confirmed case (inside)	0
4157	Female	Over 90	2020/11/25	2020/11/25	Southern	unemployed	contact with confirmed case (inside)	0
4158	Female	Over 90	2020/11/25	2020/11/25	Southern	unemployed	contact with confirmed case (inside)	0
4159	Female	50's	2020/11/20	2020/11/25	Urasoe City	office worker	contact with confirmed case (inside)	5
4160	Female	30's	2020/11/23	2020/11/25	Tomigusuku City	medical professional	contact with confirmed case (inside)	2
4161	Male	50's	2020/11/20	2020/11/25	Urasoe City	office worker	contact with confirmed case	5
4162	Female	50's	2020/11/18	2020/11/25	Ginowan City	office worker	contact with confirmed case	7
4163	Male	40's	2020/11/13	2020/11/25	Ginowan City	construction worker	contact with confirmed case	12
4164	Male	40's	2020/11/23	2020/11/25	Ginowan City	self-employed person	unknown	2
4165	Male	60's	2020/11/18	2020/11/25	Southern	self-employed person	contact with confirmed case	7
4166	Male	20's	2020/11/17	2020/11/25	Southern	office worker	contact with confirmed case	8
4167	Female	10's	2020/11/24	2020/11/26	Naha City	under investigation	contact with confirmed case (inside)	2
4168	Female	60's	2020/11/24	2020/11/26	Naha City	office worker	contact with confirmed case (inside)	2
4169	Female	20's	2020/11/22	2020/11/26	Naha City	office worker	contact with confirmed case (inside)	4
4170	Male	20's	2020/11/23	2020/11/26	Naha City	office worker	contact with confirmed case (inside)	3
4171	Female	80's	2020/11/21	2020/11/26	Naha City	under investigation	contact with confirmed case (inside)	5
4172	Female	40's	2020/11/9	2020/11/26	Naha City	restaurant worker	contact with confirmed case (inside)	17
4173	Male	20's	2020/11/16	2020/11/26	Central	care worker	contact with confirmed case	10
4174	Female	40's	2020/11/22	2020/11/26	Uruma City	care worker	contact with confirmed case (inside)	4
4175	Male	70's	2020/11/16	2020/11/26	Ginowan City	unemployed	contact with confirmed case (inside)	10
4176	Female	20's	2020/11/21	2020/11/26	Southern	Student	contact with confirmed case (inside)	5
4177	Female	50's	2020/11/24	2020/11/26	Urasoe City	office worker	contact with confirmed case (inside)	2
4178	Male	60's	2020/11/21	2020/11/26	Northern	restaurant worker	contact with confirmed case (inside)	5
4179	Male	60's	2020/11/25	2020/11/26	Naha City	unemployed	contact with confirmed case (inside)	1
4180	Male	50's	2020/11/18	2020/11/26	Ginowan City	military base worker	contact with confirmed case (inside)	8
4181	Female	20's	2020/11/24	2020/11/26	Tomigusuku City	office worker	contact with confirmed case	2
4182	Female	80's	2020/11/24	2020/11/26	Naha City	unemployed	contact with confirmed case (inside)	2
4183	Male	30's	2020/11/22	2020/11/26	Naha City	office worker	contact with confirmed case	4
4184	Female	20's	2020/11/23	2020/11/26	Naha City	hospitality industry	contact with confirmed case	3
4185	Male	40's	2020/11/21	2020/11/26	Naha City	self-employed person	contact with confirmed case (inside)	5
4186	Female	30's	2020/11/20	2020/11/26	Naha City	hospitality industry	contact with confirmed case (inside)	6
4187	Male	20's	2020/11/24	2020/11/26	Okinawa City	medical professional	contact with confirmed case (inside)	2
4188	Male	20's	2020/11/25	2020/11/26	Naha City	office worker	contact with confirmed case (inside)	1
4189	Male	30's	2020/11/24	2020/11/26	Naha City	office worker	contact with confirmed case (inside)	2
4190	Male	70's	2020/11/25	2020/11/26	Urasoe City	company exective	contact with confirmed case	1
4191	Male	70's	2020/11/20	2020/11/26	Urasoe City	under investigation	unknown	6
4192	Male	30's	2020/11/24	2020/11/26	Naha City	office worker	contact with confirmed case	2
4193	Male	60's	2020/11/22	2020/11/26	Okinawa City	unemployed	contact with confirmed case (inside)	4
4194	Female	60's	2020/11/17	2020/11/26	Urasoe City	hospitality industry	contact with confirmed case (inside)	9
4195	Male	60's	2020/11/20	2020/11/26	Urasoe City	unemployed	contact with confirmed case	6
4196	Male	20's	2020/11/23	2020/11/26	Urasoe City	Student	contact with confirmed case	3
4197	Male	40's	2020/11/22	2020/11/26	Urasoe City	office worker	contact with confirmed case (inside)	4
4198	Female	60's	2020/11/21	2020/11/26	Ginowan City	administrative staff	under investigation	5
4199	Male	30's	2020/11/23	2020/11/26	Urasoe City	transport worker	contact with confirmed case	3
4200	Male	60's	2020/11/16	2020/11/26	Okinawa City	office worker	contact with confirmed case	10
4201	Male	80's	2020/11/22	2020/11/26	Urasoe City	unemployed	contact with confirmed case	4
4202	Female	Less than 10	2020/11/25	2020/11/26	Naha City	under investigation	contact with confirmed case (inside)	1
4204	Male	20's	2020/11/24	2020/11/26	Tomigusuku City	restaurant worker	contact with confirmed case (inside)	2
4205	Male	30's	2020/11/26	2020/11/26	Okinawa City	construction worker	contact with confirmed case	0
4206	Female	70's	2020/11/20	2020/11/26	Itoman City	unemployed	contact with confirmed case (inside)	6
4207	Female	50's	2020/11/16	2020/11/27	Northern	under investigation	contact with confirmed case (inside)	11
4208	Female	30's	2020/11/25	2020/11/27	Miyakojima City	hospitality industry	contact with confirmed case (inside)	2
4209	Female	10's	2020/11/27	2020/11/27	Naha City	civil servant	contact with confirmed case (inside)	0
4210	Female	60's	2020/11/23	2020/11/27	Naha City	restaurant worker	contact with confirmed case (inside)	4
4211	Male	70's	2020/11/22	2020/11/27	Naha City	unemployed	contact with confirmed case (inside)	5
4212	Male	40's	2020/11/19	2020/11/27	Okinawa City	office worker	contact with confirmed case (inside)	8
4213	Male	50's	2020/11/18	2020/11/27	Okinawa City	office worker	contact with confirmed case (inside)	9
4214	Female	70's	2020/11/21	2020/11/27	Ginowan City	restaurant worker	contact with confirmed case	6
4215	Male	40's	2020/11/25	2020/11/27	Okinawa City	facility staff	contact with confirmed case (inside)	2
4216	Female	20's	2020/11/24	2020/11/27	Naha City	service worker	unknown	3
4217	Male	30's	2020/11/23	2020/11/27	Naha City	transport worker	unknown	4
4218	Female	Over 90	2020/11/22	2020/11/27	Ginowan City	unemployed	contact with confirmed case	5
4219	Male	30's	2020/11/25	2020/11/27	Urasoe City	care worker	contact with confirmed case (inside)	2
4220	Female	40's	2020/11/20	2020/11/27	Southern	medical professional	unknown	7
4221	Female	20's	2020/11/24	2020/11/27	Naha City	hospitality industry	contact with confirmed case (inside)	3
4222	Male	60's	2020/11/23	2020/11/27	Naha City	office worker	contact with confirmed case (inside)	4
4223	Male	70's	2020/11/23	2020/11/27	Naha City	company exective	contact with confirmed case (inside)	4
4224	Female	60's	2020/11/20	2020/11/27	Naha City	restaurant worker	contact with confirmed case (inside)	7
4225	Male	30's	2020/11/22	2020/11/27	Naha City	office worker	contact with confirmed case (inside)	5
4226	Male	20's	2020/11/25	2020/11/27	Naha City	office worker	contact with confirmed case	2
4227	Male	40's	2020/11/24	2020/11/27	Naha City	company exective	contact with confirmed case (inside)	3
4228	Male	50's	2020/11/26	2020/11/27	Naha City	self-employed person	contact with confirmed case (inside)	1
4229	Female	30's	2020/11/22	2020/11/27	Central	hospitality industry	contact with confirmed case (inside)	5
4230	Male	40's	2020/11/25	2020/11/27	Ginowan City	office worker	contact with confirmed case (inside)	2
4231	Male	20's	2020/11/24	2020/11/27	Itoman City	hospitality industry	contact with confirmed case	3
4232	Male	20's	2020/11/24	2020/11/27	Nago City	civil servant (prefectual employee)	unknown	3
4233	Female	30's	2020/11/20	2020/11/27	Naha City	office worker	contact with confirmed case (inside)	7
4234	Male	50's	2020/11/25	2020/11/27	Naha City	unemployed	contact with confirmed case (inside)	2
4235	Female	80's	2020/11/23	2020/11/27	Naha City	unemployed	contact with confirmed case (inside)	4
4236	Male	50's	2020/11/20	2020/11/27	Naha City	self-employed person	contact with confirmed case (inside)	7
4237	Female	20's	2020/11/27	2020/11/27	Naha City	medical professional	contact with confirmed case (inside)	0
4238	Male	40's	2020/11/25	2020/11/27	Central	office worker	contact with confirmed case	2
4239	Male	30's	2020/11/21	2020/11/27	Central	restaurant worker	contact with confirmed case (inside)	6
4240	Female	20's	2020/11/25	2020/11/27	Tomigusuku City	hospitality industry	contact with confirmed case	2
4241	Male	50's	2020/11/26	2020/11/27	Urasoe City	civil servant	contact with confirmed case (inside)	1
4242	Male	50's	2020/11/15	2020/11/27	Naha City	company exective	unknown	12
4243	Male	20's	2020/11/24	2020/11/27	Urasoe City	service worker	contact with confirmed case (inside)	3
4244	Male	30's	2020/11/18	2020/11/27	Naha City	medical professional	unknown	9
4245	Male	30's	2020/11/25	2020/11/27	Urasoe City	office worker	unknown	2
4246	Female	40's	2020/11/24	2020/11/27	Urasoe City	office worker	contact with confirmed case	3
4247	Male	70's	2020/11/24	2020/11/27	Ginowan City	construction worker	contact with confirmed case	3
4248	Male	40's	2020/11/21	2020/11/27	Okinawa City	office worker	contact with confirmed case (inside)	6
4249	Female	30's	2020/11/26	2020/11/27	Naha City	office worker	contact with confirmed case (inside)	1
4250	Male	60's	2020/11/27	2020/11/27	Okinawa City	self-employed person	unknown	0
4251	Female	20's	2020/11/25	2020/11/27	Miyakojima City	hospitality industry	contact with confirmed case	2
4252	Female	40's	2020/11/23	2020/11/27	Urasoe City	medical professional	contact with confirmed case	4
4253	Female	50's	2020/11/26	2020/11/27	Urasoe City	unemployed	contact with confirmed case	1
4254	Male	50's	2020/11/21	2020/11/27	Naha City	office worker	contact with confirmed case	6
4255	Male	60's	2020/11/21	2020/11/27	Urasoe City	self-employed person	contact with confirmed case	6
4256	Male	20's	2020/11/22	2020/11/27	Itoman City	construction worker	unknown	5
4257	Female	50's	2020/11/24	2020/11/27	Naha City	office worker	contact with confirmed case	3
4258	Female	20's	2020/11/24	2020/11/27	Naha City	unemployed	contact with confirmed case	3
4259	Male	40's	2020/11/26	2020/11/27	Urasoe City	office worker	contact with confirmed case	1
4260	Female	50's	2020/11/16	2020/11/27	Ginowan City	under investigation	contact with confirmed case (inside)	11
4261	Female	10's	2020/11/27	2020/11/27	Ginowan City	under investigation	contact with confirmed case (inside)	0
4262	Female	20's	2020/11/16	2020/11/27	Ginowan City	service worker	contact with confirmed case (inside)	11
4263	Female	60's	2020/11/26	2020/11/27	Okinawa City	self-employed person	contact with confirmed case (inside)	1
4264	Male	60's	2020/11/26	2020/11/27	Okinawa City	self-employed person	contact with confirmed case (inside)	1
4265	Female	80's	2020/11/26	2020/11/27	Okinawa City	unemployed	contact with confirmed case (inside)	1
4266	Male	30's	2020/11/27	2020/11/27	Southern	medical professional	contact with confirmed case (inside)	0
4267	Male	50's	2020/11/24	2020/11/27	Naha City	company exective	unknown	3
4268	Female	30's	2020/11/27	2020/11/27	Central	self-employed person	contact with confirmed case (inside)	0
4269	Male	70's	2020/11/24	2020/11/26	Southern	self-employed person	contact with confirmed case	2
4270	Male	60's	2020/11/24	2020/11/27	Naha City	service worker	contact with confirmed case (inside)	3
4271	Male	50's	2020/11/26	2020/11/27	Naha City	care worker	contact with confirmed case (inside)	1
4272	Female	80's	2020/11/24	2020/11/27	Naha City	unemployed	contact with confirmed case	3
4273	Male	60's	2020/11/24	2020/11/27	Naha City	facility staff	contact with confirmed case	3
4274	Male	30's	2020/11/27	2020/11/27	Ginowan City	office worker	contact with confirmed case (inside)	0
4276	Female	40's	2020/11/14	2020/11/27	Miyakojima City	hospitality industry	contact with confirmed case (inside)	13
4277	Female	30's	2020/11/27	2020/11/28	Nago City	restaurant worker	contact with confirmed case (inside)	1
4278	Female	Less than 10	2020/11/27	2020/11/28	Nago City	under investigation	contact with confirmed case (inside)	1
4279	Male	30's	2020/11/27	2020/11/28	Nago City	restaurant worker	contact with confirmed case (inside)	1
4280	Male	30's	2020/11/25	2020/11/28	Ishigaki City	office worker	contact with confirmed case	3
4281	Female	10's	2020/11/25	2020/11/28	Uruma City	under investigation	contact with confirmed case (inside)	3
4282	Female	40's	2020/11/25	2020/11/28	Uruma City	under investigation	contact with confirmed case (inside)	3
4284	Male	20's	2020/11/25	2020/11/28	Central	Student	unknown	3
4286	Female	Over 90	2020/11/25	2020/11/28	Central	unemployed	contact with confirmed case	3
4287	Male	20's	2020/11/26	2020/11/28	Southern	unemployed	contact with confirmed case (inside)	2
4288	Female	50's	2020/11/26	2020/11/28	Urasoe City	hospitality industry	contact with confirmed case (inside)	2
4289	Male	80's	2020/11/27	2020/11/28	Naha City	unemployed	contact with confirmed case (inside)	1
4290	Male	70's	2020/11/27	2020/11/28	Naha City	unemployed	contact with confirmed case (inside)	1
4291	Female	Over 90	2020/11/27	2020/11/28	Urasoe City	unemployed	contact with confirmed case (inside)	1
4292	Male	50's	2020/11/23	2020/11/28	Naha City	construction worker	contact with confirmed case (inside)	5
4293	Male	40's	2020/11/24	2020/11/28	Naha City	unemployed	contact with confirmed case (inside)	4
4294	Female	40's	2020/11/25	2020/11/28	Naha City	office worker	contact with confirmed case (inside)	3
4295	Female	60's	2020/11/24	2020/11/28	Naha City	unemployed	contact with confirmed case	4
4296	Male	40's	2020/11/23	2020/11/28	Naha City	company exective	contact with confirmed case	5
4297	Male	80's	2020/11/15	2020/11/28	Naha City	unemployed	unknown	13
4298	Male	50's	2020/11/25	2020/11/28	Naha City	administrative staff	contact with confirmed case	3
4299	Female	50's	2020/11/22	2020/11/28	Urasoe City	military base worker	contact with confirmed case	6
4300	Female	50's	2020/11/27	2020/11/28	Naha City	office worker	contact with confirmed case (inside)	1
4301	Male	Less than 10	2020/11/27	2020/11/28	Naha City	under investigation	contact with confirmed case (inside)	1
4302	Male	50's	2020/11/27	2020/11/28	Urasoe City	company exective	contact with confirmed case (inside)	1
4304	Male	80's	2020/11/27	2020/11/28	Naha City	unemployed	contact with confirmed case (inside)	1
4305	Male	60's	2020/11/20	2020/11/28	Northern	self-employed person	contact with confirmed case (inside)	8
4306	Female	40's	2020/11/27	2020/11/28	Nago City	facility staff	contact with confirmed case (inside)	1
4307	Female	50's	2020/11/26	2020/11/28	Naha City	office worker	contact with confirmed case (inside)	2
4308	Male	20's	2020/11/24	2020/11/28	Okinawa City	hospitality industry	contact with confirmed case (inside)	4
4309	Male	60's	2020/11/24	2020/11/28	Naha City	self-employed person	contact with confirmed case	4
4310	Female	50's	2020/11/25	2020/11/28	Okinawa City	care worker	contact with confirmed case (inside)	3
4311	Male	30's	2020/11/24	2020/11/28	Naha City	under investigation	contact with confirmed case	4
4312	Female	20's	2020/11/22	2020/11/28	Naha City	hospitality industry	contact with confirmed case	6
4313	Male	20's	2020/11/24	2020/11/28	Urasoe City	restaurant worker	contact with confirmed case	4
4315	Male	60's	2020/11/19	2020/11/28	Ginowan City	construction worker	contact with confirmed case (inside)	9
4316	Male	50's	2020/11/23	2020/11/28	Okinawa City	under investigation	contact with confirmed case	5
4317	Male	70's	2020/11/27	2020/11/28	Okinawa City	under investigation	contact with confirmed case	1
4318	Male	30's	2020/11/28	2020/11/28	Nanjo City	unemployed	unknown	0
4319	Male	30's	2020/11/27	2020/11/28	Urasoe City	office worker	contact with confirmed case (inside)	1
4320	Female	Over 90	2020/11/27	2020/11/28	Southern	unemployed	contact with confirmed case (inside)	1
4321	Male	40's	2020/11/27	2020/11/28	Nago City	self-employed person	contact with confirmed case (inside)	1
4322	Male	50's	2020/11/23	2020/11/28	Okinawa City	self-employed person	contact with confirmed case (inside)	5
4324	Male	80's	2020/11/27	2020/11/29	Naha City	unemployed	contact with confirmed case (inside)	2
4325	Male	80's	2020/11/27	2020/11/29	Naha City	unemployed	contact with confirmed case (inside)	2
4326	Male	60's	2020/11/24	2020/11/29	Naha City	under investigation	under investigation	5
4327	Male	30's	2020/11/27	2020/11/29	Naha City	office worker	contact with confirmed case (inside)	2
4328	Male	70's	2020/11/24	2020/11/29	Naha City	unemployed	contact with confirmed case (inside)	5
4329	Female	50's	2020/11/26	2020/11/29	Southern	under investigation	contact with confirmed case (inside)	3
4330	Female	10's	2020/11/27	2020/11/29	Urasoe City	under investigation	contact with confirmed case (inside)	2
4331	Male	20's	2020/11/27	2020/11/29	Urasoe City	under investigation	contact with confirmed case (inside)	2
4332	Female	20's	2020/11/26	2020/11/29	Southern	office worker	contact with confirmed case (inside)	3
4333	Male	20's	2020/11/20	2020/11/29	Southern	under investigation	contact with confirmed case (inside)	9
4334	Female	80's	2020/11/27	2020/11/29	Southern	office worker	contact with confirmed case (inside)	2
4335	Male	30's	2020/11/28	2020/11/29	Tomigusuku City	under investigation	contact with confirmed case (inside)	1
4336	Male	20's	2020/11/27	2020/11/29	Southern	Student	contact with confirmed case (inside)	2
4337	Female	70's	2020/11/27	2020/11/29	Central	under investigation	contact with confirmed case	2
4338	Male	70's	2020/11/27	2020/11/29	Uruma City	under investigation	contact with confirmed case (inside)	2
4339	Male	80's	2020/11/27	2020/11/29	Uruma City	under investigation	contact with confirmed case (inside)	2
4340	Male	80's	2020/11/27	2020/11/29	Southern	under investigation	contact with confirmed case (inside)	2
4341	Male	60's	2020/11/28	2020/11/29	Naha City	office worker	unknown	1
4342	Female	60's	2020/11/26	2020/11/29	Naha City	office worker	contact with confirmed case (inside)	3
4343	Male	30's	2020/11/26	2020/11/29	Naha City	medical professional	unknown	3
4344	Male	40's	2020/11/26	2020/11/29	Naha City	office worker	contact with confirmed case	3
4345	Male	60's	2020/11/26	2020/11/29	Naha City	service worker	contact with confirmed case	3
4346	Male	20's	2020/11/27	2020/11/29	Naha City	office worker	contact with confirmed case (inside)	2
4347	Male	50's	2020/11/25	2020/11/29	Naha City	company exective	contact with confirmed case (inside)	4
4348	Female	20's	2020/11/24	2020/11/29	Naha City	unemployed	unknown	5
4349	Female	60's	2020/11/27	2020/11/29	Naha City	office worker	contact with confirmed case (inside)	2
4350	Male	60's	2020/11/19	2020/11/29	Naha City	self-employed person	contact with confirmed case (inside)	10
4351	Male	20's	2020/11/27	2020/11/29	Naha City	restaurant worker	contact with confirmed case (inside)	2
4352	Male	20's	2020/11/28	2020/11/29	Itoman City	care worker	contact with confirmed case (inside)	1
4353	Male	60's	2020/11/28	2020/11/29	Southern	unemployed	contact with confirmed case (inside)	1
4354	Female	20's	2020/11/27	2020/11/29	Tomigusuku City	office worker	contact with confirmed case	2
4355	Male	60's	2020/11/26	2020/11/29	Okinawa City	unemployed	contact with confirmed case (inside)	3
4356	Female	20's	2020/11/26	2020/11/29	Urasoe City	under investigation	contact with confirmed case (inside)	3
4357	Female	50's	2020/11/26	2020/11/29	Central	medical professional	contact with confirmed case (inside)	3
4358	Male	20's	2020/11/22	2020/11/30	Naha City	hospitality industry	contact with confirmed case (inside)	8
4359	Female	30's	2020/11/28	2020/11/30	Urasoe City	under investigation	contact with confirmed case (inside)	2
4360	Female	10's	2020/11/28	2020/11/30	Urasoe City	under investigation	contact with confirmed case (inside)	2
4361	Female	30's	2020/11/27	2020/11/30	Urasoe City	administrative staff	contact with confirmed case (inside)	3
4362	Female	10's	2020/11/24	2020/11/30	Urasoe City	under investigation	contact with confirmed case (inside)	6
4363	Male	10's	2020/11/28	2020/11/30	Urasoe City	under investigation	contact with confirmed case (inside)	2
4364	Female	Over 90	2020/11/28	2020/11/30	Urasoe City	unemployed	contact with confirmed case (inside)	2
4365	Female	40's	2020/11/20	2020/11/30	Okinawa City	restaurant worker	under investigation	10
4366	Female	40's	2020/11/21	2020/11/30	Ishigaki City	restaurant worker	contact with confirmed case	9
4367	Female	10's	2020/11/27	2020/11/30	Nago City	under investigation	contact with confirmed case (inside)	3
4370	Male	20's	2020/11/28	2020/11/30	Nago City	restaurant worker	contact with confirmed case (inside)	2
4371	Male	10's	2020/11/25	2020/11/30	Nago City	restaurant worker	contact with confirmed case (inside)	5
4372	Male	60's	2020/11/28	2020/11/30	Northern	under investigation	contact with confirmed case (inside)	2
4373	Male	20's	2020/11/27	2020/11/30	Ginowan City	unemployed	contact with confirmed case (inside)	3
4374	Female	20's	2020/11/27	2020/11/30	Okinawa City	medical professional	contact with confirmed case (inside)	3
4375	Male	50's	2020/11/25	2020/11/30	Naha City	military base worker	contact with confirmed case	5
4377	Male	60's	2020/11/24	2020/11/30	Naha City	unemployed	unknown	6
4378	Female	20's	2020/11/30	2020/11/30	Urasoe City	civil servant	contact with confirmed case (inside)	0
4379	Male	20's	2020/11/29	2020/11/30	Urasoe City	office worker	contact with confirmed case	1
4380	Male	40's	2020/11/28	2020/11/30	Ginowan City	company exective	contact with confirmed case	2
[truncated: 5,126 more rows]
